# Supplementary material for: Reliability and validity study of the Spanish adaptation of the “Educational Practices Questionnaire” (EPQ)
Source: PLoS One. 2020 Sep 17;15(9):e0239014. doi: 10.1371/journal.pone.0239014 (PMC7497994; doi:10.1371/journal.pone.0239014)
Supplement: S1 Data — (XLS) [file pone.0239014.s001.xls]

## Sheet: Hoja1
Age in years	Sex	Study schedule	Employment Yestuation	Work contract	Item 1. Activite learning (Presence)	Item 2. Activite learning (Presence)	Item 3. Activite learning (Presence)	Item 4. Activite learning (Presence)	Item 5. Activite learning (Presence)	Item 6. Activite learning (Presence)	Item 7. Activite learning (Presence)	Item 8. Activite learning (Presence)	Item 9. Activite learning (Presence)	Item 10. Activite learning (Presence)	Item 11. Collaboration(Presence)	Item 12. Collaboration(Presence)	Item 13. Learning diversity (Presence)	Item 14. Learning diversity (Presence)	Item 15. High expectation (Presence)	Item 16. High expectation (Presence)	Item 1. Activite learning (Importance)	Item 2. Activite learning (Importance)	Item 3. Activite learning (Importance)	Item 4. Activite learning (Importance)	Item 5. Activite learning (Importance)	Item 6. Activite learning (Importance)	Item 7. Activite learning (Importance)	Item 8. Activite learning (Importance)	Item 9. Activite learning (Importance)	Item 10. Activite learning (Importance)	Item 11. Collaboration(Importance)	Item 12. Collaboration(Importance)	Item 13. Learning diversity (Importance)	Item 14. Learning diversity (Importance)	Item 15. High expectation (Importance)	Item 16. High expectation (Importance)
21	Female	Morning	No		Agree	Strongly agree	Agree	Agree	Agree	Strongly agree	Strongly agree	Agree	Strongly agree	Agree	Strongly agree	Strongly agree	Agree	Strongly agree	Undecided	Strongly agree	Undecided	Agree	Agree	Strongly agree	Agree	Agree	Agree	Strongly agree	Strongly agree	Agree	Strongly agree	Strongly agree	Agree	Strongly agree	Agree	Agree
20	Male	Morning	No		Agree	Agree	Agree	Undecided	Agree	Agree	Undecided	Undecided	Agree	Strongly agree	Agree	Agree	Undecided	Disagree	Undecided	Undecided	Agree	Agree	Agree	Agree	Agree	Undecided	Undecided	Agree	Strongly agree	Strongly agree	Strongly agree	Strongly agree	Agree	Undecided	Undecided	Agree
19	Female	Morning	No		Strongly agree	Strongly agree	Strongly agree	Strongly agree	Agree	Disagree	Agree	Agree	Agree	Strongly agree	Strongly agree	Agree	Undecided	Undecided	Agree	Agree	Agree	Agree	Undecided	Agree	Agree	Strongly agree	Undecided	Undecided	Strongly agree	Strongly agree	Strongly agree	Strongly agree	Undecided	Undecided	Strongly agree	Agree
19	Female	Morning	No		Agree	Agree	Strongly agree	Strongly agree	Strongly agree	Strongly agree	Strongly agree	Strongly agree	Strongly agree	Agree	Strongly agree	Strongly agree	Strongly agree	Disagree	Strongly agree	Strongly agree	Agree	Undecided	Strongly agree	Strongly agree	Strongly agree	Strongly agree	Strongly agree	Strongly agree	Strongly agree	Strongly agree	Strongly agree	Strongly agree	Strongly agree	Strongly agree	Strongly agree	Strongly agree
21	Female	Morning	Yes	Temporary employment	Strongly agree	Agree	Strongly agree	Agree	Strongly agree	Strongly agree	Agree	Strongly agree	Strongly agree	Strongly agree	Agree	Strongly agree	Strongly agree	Strongly agree	Strongly agree	Strongly agree	Disagree	Agree	Agree	Strongly agree	Strongly agree	Agree	Strongly disagree	Undecided	Strongly agree	Strongly agree	Agree	Strongly agree	Strongly agree	Strongly agree	Strongly agree	Agree
22	Female	Morning	Yes	Temporary employment	Strongly agree	Agree	Strongly agree	Agree	Strongly agree	Strongly agree	Agree	Agree	Undecided	Strongly agree	Strongly agree	Strongly agree	Strongly agree	Strongly agree	Strongly agree	Strongly agree	Strongly agree	Strongly agree	Strongly agree	Strongly agree	Strongly agree	Strongly agree	Strongly agree	Strongly agree	Strongly agree	Strongly agree	Strongly agree	Strongly agree	Strongly agree	Strongly agree	Strongly agree	Strongly agree
23	Female	Morning	Yes	Temporary employment	Agree	Agree	Agree	Strongly disagree	Undecided	Strongly disagree	Disagree	Disagree	Strongly disagree	Undecided	Disagree	Agree	Disagree	Undecided	Agree	Undecided	Agree	Agree	Disagree	Strongly agree	Agree	Agree	Undecided	Agree	Agree	Strongly agree	Agree	Agree	Undecided	Undecided	Undecided	Agree
23	Male	Morning	Yes	Temporary employment	Agree	Undecided	Agree	Strongly agree	Strongly agree	Agree	Agree	Strongly agree	Agree	Strongly agree	Agree	Strongly agree	Agree	Strongly agree	Strongly agree	Strongly agree	Undecided	Disagree	Disagree	Agree	Strongly agree	Strongly agree	Agree	Agree	Strongly agree	Strongly agree	Strongly agree	Strongly agree	Agree	Strongly agree	Strongly agree	Agree
20	Female	Morning	Yes	Permanent	Undecided	Undecided	Undecided	Agree	Agree	Agree	Agree	Agree	Agree	Agree	Strongly agree	Strongly agree	Strongly agree	Strongly agree	Agree	Agree	Agree	Agree	Agree	Agree	Agree	Agree	Agree	Agree	Agree	Agree	Strongly agree	Strongly agree	Strongly agree	Strongly agree	Strongly agree	Strongly agree
20	Female	Morning	No		Strongly agree	Agree	Agree	Undecided	Strongly agree	Agree	Undecided	Agree	Strongly agree	Strongly agree	Agree	Strongly agree	Strongly agree	Agree	Undecided	Undecided	Agree	Agree	Agree	Undecided	Strongly agree	Agree	Strongly agree	Agree	Strongly agree	Strongly agree	Agree	Strongly agree	Strongly agree	Agree	Agree	Strongly agree
19	Female	Morning	Yes	Permanent	Agree	Agree	Agree	Undecided	Strongly agree	Undecided	Agree	Agree	Undecided	Agree	Undecided	Undecided	Agree	Strongly agree	Agree	Agree	Agree	Undecided	Strongly agree	Strongly agree	Strongly agree	Agree	Agree	Strongly agree	Strongly agree	Agree	Strongly agree	Strongly agree	Agree	Strongly agree	Agree	Strongly agree
20	Female	Morning	No		Strongly agree	Strongly agree	Agree	Agree	Strongly agree	Agree	Agree	Agree	Strongly agree	Agree	Strongly agree	Strongly agree	Agree	Undecided	Strongly agree	Strongly agree	Agree	Agree	Agree	Agree	Agree	Agree	Agree	Strongly agree	Strongly agree	Strongly agree	Strongly agree	Strongly agree	Strongly agree	Strongly agree	Strongly agree	Strongly agree
19	Female	Morning	Yes	Temporary employment	Agree	Strongly disagree	Undecided	Strongly agree	Strongly agree	Disagree	Disagree	Disagree	Agree	Undecided	Agree	Strongly agree	Agree	Agree	Agree	Agree	Strongly agree	Strongly agree	Strongly agree	Strongly agree	Strongly agree	Strongly agree	Strongly agree	Agree	Strongly agree	Agree	Agree	Strongly agree	Agree	Strongly agree	Strongly agree	Strongly agree
20	Female	Morning	Yes	Temporary employment	Agree	Agree	Agree	Strongly agree	Strongly agree	Agree	Agree	Agree	Agree	Strongly agree	Strongly agree	Strongly agree	Strongly agree	Agree	Strongly agree	Agree	Strongly agree	Strongly agree	Strongly agree	Strongly agree	Strongly agree	Strongly agree	Strongly agree	Strongly agree	Strongly agree	Strongly agree	Strongly agree	Strongly agree	Strongly agree	Strongly agree	Strongly agree	Strongly agree
19	Female	Morning	Yes	Permanent	Agree	Disagree	Undecided	Agree	Agree	Undecided	Undecided	Agree	Agree	Agree	Agree	Agree	Agree	Undecided	Agree	Agree	Agree	Agree	Undecided	Agree	Strongly agree	Agree	Agree	Agree	Agree	Agree	Agree	Agree	Agree	Agree	Agree	Agree
23	Male	Morning	Yes	Permanent	Agree	Agree	Agree	Undecided	Agree	Agree	Agree	Agree	Agree	Agree	Agree	Agree	Agree	Agree	Agree	Agree	Agree	Agree	Agree	Strongly agree	Agree	Agree	Agree	Agree	Agree	Agree	Agree	Agree	Agree	Agree	Agree	Strongly agree
20	Female	Morning	Yes	Permanent	Undecided	Agree	Agree	Disagree	Undecided	Agree	Agree	Agree	Agree	Strongly agree	Strongly agree	Strongly agree	Strongly agree	Strongly agree	Strongly agree	Agree	Agree	Agree	Agree	Agree	Agree	Strongly agree	Agree	Strongly agree	Strongly agree	Strongly agree	Agree	Agree	Strongly agree	Strongly agree	Strongly agree	Agree
19	Male	Morning	Yes	Temporary employment	Agree	Agree	Agree	Agree	Strongly agree	Agree	Agree	Agree	Strongly agree	Strongly agree	Strongly agree	Strongly agree	Agree	Agree	Strongly agree	Strongly agree	Agree	Strongly agree	Agree	Agree	Agree	Agree	Agree	Agree	Strongly agree	Strongly agree	Strongly agree	Strongly agree	Agree	Agree	Strongly agree	Strongly agree
39	Male	Morning	Yes	Permanent	Strongly agree	Strongly agree	Strongly agree	Undecided	Strongly agree	Strongly agree	Strongly agree	Strongly agree	Strongly agree	Disagree	Strongly agree	Strongly agree	Disagree	Disagree	Disagree	Strongly agree	Strongly agree	Strongly agree	Strongly agree	Strongly agree	Strongly agree	Strongly agree	Strongly agree	Strongly agree	Strongly agree	Strongly agree	Strongly agree	Strongly agree	Strongly agree	Strongly agree	Strongly agree	Strongly agree
20	Female	Morning	No		Undecided	Agree	Agree	Undecided	Agree	Undecided	Agree	Agree	Agree	Strongly agree	Agree	Agree	Undecided	Agree	Agree	Agree	Strongly agree	Undecided	Strongly agree	Strongly agree	Strongly agree	Agree	Undecided	Strongly agree	Strongly agree	Agree	Agree	Strongly agree	Strongly agree	Agree	Agree	Agree
20	Male	Morning	No		Undecided	Disagree	Agree	Agree	Agree	Agree	Disagree	Undecided	Agree	Agree	Agree	Undecided	Agree	Agree	Agree	Agree	Agree	Agree	Agree	Strongly agree	Strongly agree	Agree	Agree	Undecided	Agree	Agree	Agree	Undecided	Agree	Agree	Agree	Strongly agree
19	Female	Morning	No		Undecided	Strongly disagree	Undecided	Disagree	Agree	Undecided	Disagree	Disagree	Undecided	Agree	Strongly agree	Strongly agree	Strongly agree	Strongly agree	Strongly agree	Strongly agree	Agree	Agree	Agree	Agree	Strongly agree	Strongly agree	Agree	Agree	Strongly agree	Strongly agree	Strongly agree	Strongly agree	Strongly agree	Strongly agree	Strongly agree	Strongly agree
22	Female	Morning	No		Agree	Agree	Undecided	Agree	Agree	Agree	Strongly agree	Agree	Strongly agree	Agree	Strongly agree	Strongly agree	Strongly agree	Strongly agree	Strongly agree	Strongly agree	Agree	Agree	Agree	Undecided	Agree	Agree	Agree	Agree	Agree	Agree	Strongly agree	Strongly agree	Strongly agree	Strongly agree	Strongly agree	Strongly agree
19	Female	Morning	No		Strongly agree	Undecided	Undecided	Undecided	Strongly agree	Strongly agree	Undecided	Agree	Undecided	Agree	Agree	Agree	Disagree	Undecided	Agree	Undecided	Agree	Disagree	Undecided	Agree	Agree	Strongly agree	Agree	Agree	Strongly agree	Strongly agree	Undecided	Undecided	Agree	Agree	Strongly agree	Strongly agree
28	Female	Morning	Yes	Permanent	Agree	Agree	Agree	Undecided	Strongly agree	Agree	Agree	Agree	Strongly agree	Strongly agree	Strongly agree	Strongly agree	Strongly agree	Strongly agree	Strongly agree	Strongly agree	Strongly agree	Strongly agree	Strongly agree	Strongly agree	Strongly agree	Strongly agree	Strongly agree	Strongly agree	Strongly agree	Strongly agree	Strongly agree	Strongly agree	Strongly agree	Strongly agree	Strongly agree	Strongly agree
20	Female	Late	No		Agree	Agree	Agree	Strongly agree	Strongly agree	Agree	Strongly agree	Strongly agree	Strongly agree	Strongly agree	Strongly agree	Strongly agree	Strongly agree	Strongly agree	Strongly agree	Strongly agree	Agree	Undecided	Undecided	Strongly agree	Strongly agree	Agree	Strongly agree	Agree	Strongly agree	Strongly agree	Strongly agree	Strongly agree	Strongly agree	Strongly agree	Strongly agree	Strongly agree
20	Female	Morning	Yes	Permanent	Strongly agree	Agree	Agree	Agree	Strongly agree	Agree	Agree	Agree	Strongly agree	Strongly agree	Strongly agree	Strongly agree	Agree	Agree	Undecided	Agree	Strongly agree	Strongly agree	Strongly agree	Strongly agree	Strongly agree	Strongly agree	Agree	Agree	Agree	Strongly agree	Strongly agree	Strongly agree	Strongly agree	Agree	Strongly agree	Strongly agree
24	Male	Morning	Yes	Temporary employment	Strongly agree	Agree	Agree	Strongly agree	Strongly agree	Strongly agree	Agree	Agree	Strongly agree	Strongly agree	Strongly agree	Strongly agree	Strongly agree	Strongly agree	Strongly agree	Strongly agree	Agree	Undecided	Undecided	Strongly agree	Undecided	Agree	Agree	Strongly agree	Strongly agree	Strongly agree	Strongly agree	Strongly agree	Strongly agree	Strongly agree	Strongly agree	Strongly agree
21	Female	Morning	Yes	Temporary employment	Strongly agree	Strongly agree	Strongly agree	Strongly agree	Undecided	Undecided	Agree	Strongly agree	Strongly agree	Strongly agree	Agree	Strongly agree	Strongly agree	Undecided	Agree	Agree	Agree	Strongly agree	Strongly agree	Strongly agree	Agree	Agree	Agree	Strongly agree	Strongly agree	Strongly agree	Agree	Agree	Agree	Undecided	Undecided	Undecided
20	Female	Morning	Yes	Temporary employment	Strongly agree	Undecided	Undecided	Strongly agree	Strongly agree	Agree	Undecided	Strongly agree	Strongly agree	Strongly agree	Strongly agree	Strongly agree	Undecided	Strongly agree	Agree	Strongly agree	Strongly agree	Strongly agree	Strongly agree	Strongly agree	Strongly agree	Strongly agree	Strongly agree	Strongly agree	Strongly agree	Strongly agree	Strongly agree	Strongly agree	Strongly agree	Strongly agree	Strongly agree	Strongly agree
22	Female	Morning	Yes	Permanent	Strongly agree	Agree	Undecided	Agree	Agree	Agree	Strongly agree	Strongly agree	Strongly agree	Strongly agree	Strongly agree	Strongly agree	Strongly agree	Agree	Agree	Undecided	Strongly agree	Strongly agree	Disagree	Agree	Agree	Agree	Strongly agree	Strongly agree	Strongly agree	Strongly agree	Strongly agree	Strongly agree	Strongly agree	Strongly agree	Agree	Strongly agree
22	Female	Morning	No		Undecided	Disagree	Strongly disagree	Agree	Undecided	Disagree	Agree	Undecided	Agree	Strongly agree	Strongly agree	Agree	Strongly agree	Agree	Agree	Strongly agree	Agree	Disagree	Strongly disagree	Strongly agree	Strongly agree	Agree	Strongly agree	Agree	Strongly agree	Strongly agree	Strongly agree	Strongly agree	Strongly agree	Strongly agree	Strongly agree	Strongly agree
19	Female	Morning	Yes	Permanent	Strongly agree	Strongly agree	Strongly agree	Strongly agree	Strongly agree	Agree	Strongly agree	Strongly agree	Strongly agree	Strongly agree	Strongly agree	Strongly agree	Strongly agree	Strongly agree	Strongly agree	Strongly agree	Strongly agree	Strongly agree	Strongly agree	Strongly agree	Strongly agree	Strongly agree	Strongly agree	Strongly agree	Strongly agree	Strongly agree	Strongly agree	Strongly agree	Strongly agree	Strongly agree	Strongly agree	Strongly agree
20	Female	Morning	No		Agree	Agree	Undecided	Strongly agree	Strongly agree	Strongly agree	Strongly agree	Agree	Strongly agree	Strongly agree	Strongly agree	Strongly agree	Strongly agree	Undecided	Strongly agree	Strongly agree	Undecided	Agree	Undecided	Strongly agree	Agree	Agree	Agree	Agree	Strongly agree	Strongly agree	Agree	Agree	Agree	Agree	Agree	Strongly agree
22	Female	Morning	Yes	Permanent	Agree	Strongly agree	Agree	Undecided	Strongly agree	Strongly agree	Strongly agree	Strongly agree	Strongly agree	Agree	Agree	Strongly agree	Undecided	Disagree	Strongly agree	Undecided	Undecided	Strongly agree	Agree	Agree	Agree	Strongly agree	Undecided	Agree	Agree	Agree	Undecided	Strongly agree	Strongly agree	Agree	Agree	Undecided
19	Female	Morning	No		Strongly agree	Agree	Undecided	Strongly agree	Agree	Undecided	Strongly agree	Agree	Strongly agree	Undecided	Strongly agree	Strongly agree	Strongly agree	Agree	Strongly agree	Agree	Strongly agree	Agree	Undecided	Strongly agree	Agree	Undecided	Undecided	Strongly agree	Strongly agree	Disagree	Strongly agree	Strongly agree	Strongly agree	Undecided	Strongly agree	Agree
19	Female	Morning	Yes	Temporary employment	Undecided	Disagree	Agree	Disagree	Undecided	Undecided	Disagree	Agree	Strongly agree	Disagree	Undecided	Undecided	Disagree	Undecided	Undecided	Undecided	Undecided	Undecided	Agree	Undecided	Agree	Agree	Agree	Agree	Agree	Agree	Undecided	Agree	Undecided	Undecided	Agree	Agree
22	Male	Morning	Yes	Temporary employment	Agree	Undecided	Undecided	Disagree	Strongly agree	Agree	Agree	Agree	Agree	Agree	Agree	Agree	Agree	Undecided	Agree	Agree	Strongly disagree	Strongly disagree	Strongly disagree	Strongly agree	Agree	Strongly agree	Strongly agree	Strongly agree	Strongly agree	Strongly agree	Agree	Agree	Strongly agree	Strongly agree	Agree	Strongly agree
24	Female	Morning	Yes	Permanent	Strongly agree	Undecided	Strongly agree	Strongly agree	Strongly agree	Strongly agree	Agree	Agree	Strongly agree	Strongly agree	Strongly agree	Strongly agree	Strongly agree	Strongly agree	Strongly agree	Strongly agree	Strongly agree	Strongly agree	Strongly agree	Strongly agree	Strongly agree	Strongly agree	Agree	Agree	Strongly agree	Strongly agree	Agree	Strongly agree	Strongly agree	Strongly agree	Strongly agree	Strongly agree
20	Female	Morning	Yes	Temporary employment	Agree	Undecided	Agree	Agree	Undecided	Agree	Agree	Strongly agree	Agree	Agree	Strongly agree	Strongly agree	Agree	Agree	Agree	Undecided	Strongly agree	Undecided	Agree	Agree	Agree	Agree	Agree	Strongly agree	Agree	Agree	Strongly agree	Strongly agree	Agree	Agree	Agree	Agree
19	Female	Morning	Yes	Temporary employment	Strongly agree	Strongly agree	Agree	Disagree	Undecided	Undecided	Undecided	Strongly agree	Agree	Strongly agree	Strongly agree	Strongly agree	Disagree	Undecided	Strongly agree	Undecided	Agree	Strongly agree	Strongly agree	Strongly agree	Agree	Agree	Agree	Strongly agree	Strongly agree	Strongly agree	Strongly agree	Strongly agree	Strongly agree	Strongly agree	Strongly agree	Agree
20	Female	Morning	Yes	Temporary employment	Agree	Agree	Strongly agree	Strongly agree	Strongly agree	Strongly agree	Agree	Agree	Strongly agree	Agree	Strongly agree	Strongly agree	Agree	Agree	Strongly agree	Agree	Strongly agree	Strongly agree	Strongly agree	Strongly agree	Strongly agree	Strongly agree	Agree	Agree	Strongly agree	Strongly agree	Agree	Strongly agree	Strongly agree	Strongly agree	Strongly agree	Strongly agree
19	Female	Morning	No		Agree	Agree	Agree	Strongly agree	Strongly agree	Agree	Strongly agree	Agree	Agree	Strongly agree	Strongly agree	Strongly agree	Strongly agree	Strongly agree	Agree	Agree	Agree	Agree	Strongly agree	Agree	Strongly agree	Agree	Agree	Strongly agree	Strongly agree	Strongly agree	Agree	Strongly agree	Strongly agree	Strongly agree	Strongly agree	Strongly agree
20	Female	Morning	No		Agree	Agree	Agree	Strongly agree	Strongly agree	Agree	Agree	Agree	Agree	Agree	Agree	Agree	Agree	Agree	Agree	Agree	Strongly agree	Strongly agree	Strongly agree	Strongly agree	Strongly agree	Strongly agree	Strongly agree	Strongly agree	Strongly agree	Strongly agree	Strongly agree	Strongly agree	Strongly agree	Strongly agree	Strongly agree	Strongly agree
20	Female	Morning	Yes	Temporary employment	Agree	Undecided	Strongly agree	Undecided	Strongly agree	Strongly agree	Undecided	Agree	Agree	Strongly agree	Strongly agree	Strongly agree	Undecided	Undecided	Agree	Strongly agree	Strongly agree	Strongly agree	Strongly agree	Strongly agree	Strongly agree	Strongly agree	Strongly agree	Strongly agree	Strongly agree	Strongly agree	Strongly agree	Strongly agree	Strongly agree	Strongly agree	Strongly agree	Strongly agree
23	Female	Morning	Yes	Temporary employment	Agree	Agree	Agree	Agree	Agree	Agree	Agree	Agree	Agree	Agree	Undecided	Undecided	Undecided	Undecided	Undecided	Undecided	Agree	Agree	Agree	Agree	Agree	Undecided	Agree	Undecided	Undecided	Undecided	Undecided	Undecided	Undecided	Undecided	Undecided	Undecided
20	Female	Morning	No		Undecided	Agree	Agree	Agree	Strongly agree	Strongly agree	Agree	Strongly agree	Strongly agree	Strongly agree	Strongly agree	Strongly agree	Strongly agree	Strongly agree	Strongly agree	Strongly agree	Agree	Agree	Agree	Agree	Agree	Undecided	Agree	Agree	Undecided	Undecided	Strongly agree	Strongly agree	Strongly agree	Strongly agree	Strongly agree	Strongly agree
19	Female	Morning	No		Strongly agree	Agree	Agree	Agree	Agree	Undecided	Undecided	Agree	Agree	Strongly agree	Agree	Agree	Agree	Agree	Undecided	Undecided	Agree	Agree	Agree	Strongly agree	Agree	Agree	Undecided	Agree	Strongly agree	Strongly agree	Strongly agree	Agree	Strongly agree	Agree	Undecided	Undecided
19	Female	Morning	Yes	Permanent	Undecided	Agree	Undecided	Agree	Agree	Agree	Undecided	Disagree	Disagree	Agree	Agree	Agree	Agree	Agree	Strongly agree	Agree	Strongly agree	Undecided	Agree	Strongly agree	Strongly agree	Strongly agree	Undecided	Strongly agree	Strongly agree	Strongly agree	Strongly agree	Strongly agree	Strongly agree	Strongly agree	Strongly agree	Strongly agree
21	Female	Morning	Yes	Permanent	Strongly agree	Undecided	Undecided	Strongly agree	Strongly agree	Disagree	Strongly disagree	Strongly agree	Strongly agree	Agree	Strongly agree	Strongly agree	Undecided	Agree	Strongly agree	Agree	Strongly agree	Agree	Strongly agree	Strongly agree	Strongly agree	Strongly disagree	Strongly agree	Strongly agree	Strongly agree	Strongly agree	Strongly agree	Strongly agree	Strongly agree	Strongly agree	Strongly agree	Strongly agree
20	Male	Morning	No		Undecided	Agree	Agree	Strongly agree	Agree	Agree	Undecided	Agree	Agree	Agree	Agree	Strongly agree	Undecided	Agree	Strongly agree	Strongly agree	Agree	Strongly agree	Strongly agree	Strongly agree	Strongly agree	Agree	Undecided	Undecided	Undecided	Strongly agree	Agree	Strongly agree	Undecided	Agree	Strongly agree	Strongly agree
37	Female	Morning	Yes	Permanent	Strongly agree	Strongly agree	Strongly agree	Agree	Strongly agree	Strongly agree	Strongly agree	Agree	Strongly agree	Strongly agree	Strongly agree	Strongly agree	Strongly agree	Strongly agree	Strongly agree	Strongly agree	Strongly agree	Strongly agree	Strongly agree	Strongly agree	Strongly agree	Strongly agree	Strongly agree	Strongly agree	Strongly agree	Strongly agree	Strongly agree	Strongly agree	Strongly agree	Strongly agree	Strongly agree	Strongly agree
20	Female	Morning	Yes	Permanent	Strongly agree	Agree	Strongly agree	Agree	Agree	Agree	Agree	Agree	Agree	Strongly agree	Strongly agree	Strongly agree	Agree	Undecided	Agree	Agree	Strongly agree	Strongly agree	Agree	Agree	Strongly agree	Agree	Strongly agree	Strongly agree	Strongly agree	Strongly agree	Strongly agree	Strongly agree	Strongly agree	Agree	Agree	Agree
20	Female	Morning	Yes	Temporary employment	Agree	Disagree	Undecided	Agree	Agree	Agree	Agree	Undecided	Strongly agree	Strongly agree	Agree	Agree	Undecided	Agree	Undecided	Undecided	Agree	Agree	Agree	Agree	Undecided	Agree	Undecided	Undecided	Agree	Strongly agree	Agree	Agree	Agree	Agree	Agree	Agree
20	Female	Morning	Yes	Temporary employment	Agree	Agree	Agree	Agree	Agree	Agree	Agree	Agree	Agree	Strongly agree	Agree	Agree	Strongly agree	Strongly agree	Strongly agree	Strongly agree	Agree	Agree	Agree	Agree	Agree	Agree	Agree	Agree	Agree	Agree	Agree	Strongly agree	Agree	Agree	Strongly agree	Strongly agree
25	Female	Morning	Yes	Permanent	Agree	Undecided	Undecided	Agree	Agree	Agree	Undecided	Undecided	Agree	Undecided	Strongly agree	Strongly agree	Agree	Strongly agree	Strongly agree	Agree	Strongly agree	Strongly agree	Strongly agree	Strongly agree	Strongly agree	Strongly agree	Strongly agree	Strongly agree	Strongly agree	Strongly agree	Strongly agree	Agree	Agree	Agree	Agree	Agree
19	Female	Morning	Yes	Permanent	Agree	Disagree	Disagree	Agree	Agree	Strongly agree	Undecided	Undecided	Undecided	Agree	Agree	Agree	Agree	Agree	Strongly agree	Agree	Agree	Disagree	Disagree	Strongly agree	Strongly agree	Strongly agree	Agree	Undecided	Agree	Undecided	Strongly agree	Agree	Strongly agree	Agree	Strongly agree	Agree
20	Female	Morning	No		Disagree	Strongly agree	Disagree	Strongly agree	Strongly agree	Strongly agree	Undecided	Undecided	Undecided	Strongly agree	Strongly agree	Undecided	Agree	Agree	Strongly agree	Agree	Undecided	Agree	Disagree	Agree	Agree	Agree	Undecided	Agree	Agree	Agree	Agree	Agree	Agree	Agree	Agree	Agree
20	Female	Morning	No		Undecided	Undecided	Undecided	Agree	Strongly agree	Agree	Agree	Undecided	Agree	Agree	Agree	Agree	Agree	Strongly agree	Strongly agree	Strongly agree	Strongly agree	Strongly agree	Strongly agree	Strongly agree	Strongly agree	Strongly agree	Strongly agree	Strongly agree	Strongly agree	Strongly agree	Agree	Agree	Agree	Agree	Agree	Agree
20	Female	Morning	Yes	Temporary employment	Agree	Agree	Strongly agree	Strongly agree	Strongly agree	Strongly agree	Agree	Agree	Undecided	Agree	Strongly agree	Strongly agree	Strongly agree	Strongly agree	Strongly agree	Strongly agree	Agree	Agree	Strongly agree	Strongly agree	Strongly agree	Agree	Agree	Agree	Undecided	Undecided	Strongly agree	Strongly agree	Strongly agree	Strongly agree	Strongly agree	Strongly agree
19	Female	Morning	Yes	Temporary employment	Agree	Undecided	Undecided	Disagree	Agree	Strongly agree	Disagree	Undecided	Agree	Agree	Agree	Undecided	Agree	Undecided	Strongly agree	Undecided	Disagree	Strongly agree	Strongly disagree	Undecided	Agree	Strongly agree	Agree	Undecided	Strongly agree	Strongly agree	Strongly agree	Strongly agree	Strongly agree	Undecided	Strongly agree	Agree
19	Female	Morning	Yes	Temporary employment	Agree	Agree	Agree	Agree	Agree	Agree	Agree	Agree	Agree	Agree	Agree	Agree	Agree	Agree	Agree	Agree	Strongly agree	Agree	Strongly agree	Agree	Agree	Agree	Strongly agree	Strongly agree	Strongly agree	Strongly agree	Agree	Agree	Agree	Agree	Agree	Agree
20	Female	Morning	No		Undecided	Agree	Agree	Undecided	Strongly agree	Agree	Strongly agree	Strongly agree	Agree	Strongly agree	Strongly agree	Strongly agree	Agree	Strongly agree	Agree	Strongly agree	Agree	Agree	Agree	Agree	Agree	Agree	Agree	Agree	Agree	Agree	Strongly agree	Strongly agree	Agree	Agree	Agree	Agree
22	Female	Morning	Yes	Temporary employment	Undecided	Agree	Undecided	Agree	Agree	Agree	Strongly agree	Strongly agree	Strongly agree	Strongly agree	Agree	Strongly agree	Agree	Agree	Agree	Agree	Undecided	Disagree	Disagree	Agree	Agree	Agree	Agree	Strongly agree	Strongly agree	Strongly agree	Agree	Strongly agree	Agree	Agree	Agree	Agree
19	Female	Morning	Yes	Temporary employment	Agree	Strongly agree	Agree	Agree	Agree	Agree	Agree	Agree	Agree	Agree	Strongly agree	Strongly agree	Agree	Agree	Undecided	Agree	Strongly agree	Strongly agree	Strongly agree	Strongly agree	Strongly agree	Strongly agree	Strongly agree	Strongly agree	Strongly agree	Strongly agree	Strongly agree	Strongly agree	Strongly agree	Strongly agree	Strongly agree	Strongly agree
21	Female	Morning	Yes	Temporary employment	Agree	Undecided	Undecided	Disagree	Agree	Undecided	Disagree	Agree	Agree	Undecided	Agree	Agree	Disagree	Disagree	Undecided	Undecided	Agree	Undecided	Agree	Strongly agree	Agree	Undecided	Undecided	Agree	Strongly agree	Agree	Agree	Agree	Agree	Agree	Undecided	Undecided
20	Female	Late	Yes	Temporary employment	Undecided	Disagree	Disagree	Disagree	Undecided	Agree	Disagree	Undecided	Undecided	Undecided	Undecided	Agree	Disagree	Agree	Undecided	Agree	Strongly agree	Agree	Agree	Strongly agree	Strongly agree	Strongly agree	Agree	Agree	Strongly agree	Strongly agree	Strongly agree	Strongly agree	Strongly agree	Strongly agree	Strongly agree	Strongly agree
21	Male	Late	No		Agree	Strongly agree	Strongly agree	Undecided	Agree	Strongly agree	Agree	Disagree	Agree	Agree	Disagree	Disagree	Strongly agree	Strongly agree	Undecided	Disagree	Strongly agree	Strongly agree	Strongly agree	Strongly agree	Strongly agree	Strongly agree	Strongly agree	Strongly agree	Strongly agree	Strongly agree	Strongly agree	Strongly agree	Strongly agree	Strongly agree	Strongly agree	Strongly agree
23	Female	Late	Yes	Temporary employment	Agree	Strongly agree	Strongly agree	Agree	Strongly agree	Strongly disagree	Strongly agree	Agree	Agree	Strongly agree	Agree	Strongly agree	Strongly agree	Strongly agree	Agree	Agree	Undecided	Strongly agree	Agree	Undecided	Undecided	Strongly agree	Agree	Undecided	Disagree	Strongly agree	Agree	Strongly agree	Strongly agree	Strongly agree	Strongly agree	Agree
21	Female	Late	Yes	Temporary employment	Undecided	Undecided	Agree	Disagree	Agree	Strongly agree	Disagree	Agree	Disagree	Strongly agree	Strongly agree	Strongly agree	Undecided	Disagree	Agree	Strongly agree	Strongly agree	Disagree	Disagree	Agree	Agree	Agree	Agree	Agree	Agree	Agree	Undecided	Agree	Strongly agree	Strongly agree	Strongly agree	Strongly agree
21	Male	Late	No		Agree	Undecided	Undecided	Strongly agree	Strongly agree	Strongly agree	Agree	Undecided	Agree	Strongly agree	Strongly agree	Strongly agree	Strongly agree	Disagree	Agree	Strongly agree	Agree	Strongly disagree	Strongly disagree	Strongly agree	Strongly agree	Strongly agree	Agree	Agree	Strongly agree	Strongly agree	Agree	Strongly agree	Undecided	Undecided	Strongly agree	Strongly agree
23	Female	Late	Yes	Temporary employment	Undecided	Agree	Undecided	Agree	Agree	Undecided	Undecided	Undecided	Agree	Agree	Agree	Agree	Agree	Agree	Agree	Agree	Strongly agree	Strongly agree	Agree	Strongly agree	Agree	Strongly agree	Strongly agree	Strongly agree	Strongly agree	Strongly agree	Strongly agree	Strongly agree	Strongly agree	Strongly agree	Strongly agree	Strongly agree
27	Male	Late	Yes	Permanent	Agree	Agree	Agree	Undecided	Agree	Agree	Agree	Agree	Undecided	Strongly agree	Strongly agree	Strongly agree	Strongly agree	Strongly agree	Agree	Undecided	Agree	Agree	Agree	Undecided	Undecided	Agree	Undecided	Undecided	Strongly agree	Strongly agree	Strongly agree	Strongly agree	Agree	Agree	Agree	Agree
20	Female	Late	No		Agree	Undecided	Strongly agree	Strongly agree	Strongly agree	Strongly agree	Strongly agree	Strongly agree	Strongly agree	Strongly agree	Strongly agree	Strongly agree	Strongly agree	Strongly agree	Strongly agree	Strongly agree	Undecided	Agree	Agree	Strongly agree	Strongly agree	Strongly agree	Strongly agree	Strongly agree	Strongly agree	Strongly agree	Agree	Strongly agree	Strongly agree	Agree	Strongly agree	Strongly agree
22	Female	Morning	Yes	Permanent	Agree	Agree	Agree	Agree	Strongly agree	Strongly agree	Strongly agree	Strongly agree	Agree	Strongly agree	Strongly agree	Strongly agree	Strongly agree	Strongly agree	Strongly agree	Strongly agree	Agree	Agree	Agree	Agree	Agree	Agree	Agree	Agree	Agree	Agree	Agree	Agree	Agree	Agree	Agree	Agree
22	Female	Late	No		Agree	Agree	Agree	Agree	Agree	Undecided	Agree	Agree	Undecided	Agree	Strongly agree	Strongly agree	Undecided	Strongly agree	Strongly agree	Agree	Strongly agree	Undecided	Undecided	Undecided	Undecided	Undecided	Undecided	Undecided	Agree	Disagree	Undecided	Undecided	Undecided	Undecided	Undecided	Undecided
19	Female	Late	Yes	Temporary employment	Strongly agree	Agree	Agree	Undecided	Strongly agree	Agree	Strongly agree	Agree	Undecided	Agree	Strongly agree	Strongly agree	Strongly agree	Strongly agree	Agree	Agree	Strongly agree	Strongly agree	Strongly agree	Agree	Strongly agree	Agree	Agree	Agree	Strongly agree	Strongly agree	Strongly agree	Strongly agree	Strongly agree	Strongly agree	Strongly agree	Strongly agree
19	Female	Late	Yes	Temporary employment	Disagree	Agree	Undecided	Agree	Strongly agree	Agree	Strongly agree	Undecided	Agree	Strongly agree	Strongly agree	Strongly agree	Undecided	Undecided	Strongly agree	Agree	Disagree	Strongly agree	Agree	Strongly agree	Strongly agree	Strongly agree	Strongly agree	Agree	Strongly agree	Strongly agree	Strongly agree	Strongly agree	Strongly agree	Strongly agree	Strongly agree	Strongly agree
19	Female	Late	Yes	Temporary employment	Disagree	Undecided	Agree	Disagree	Undecided	Disagree	Disagree	Undecided	Agree	Undecided	Agree	Strongly agree	Undecided	Disagree	Undecided	Undecided	Agree	Undecided	Strongly agree	Agree	Undecided	Agree	Undecided	Undecided	Strongly agree	Agree	Strongly agree	Strongly agree	Agree	Strongly agree	Agree	Agree
22	Female	Morning	Yes	Temporary employment	Strongly agree	Agree	Agree	Agree	Strongly agree	Agree	Agree	Agree	Strongly agree	Strongly agree	Strongly agree	Strongly agree	Strongly agree	Strongly agree	Strongly agree	Strongly agree	Strongly agree	Strongly agree	Strongly agree	Strongly agree	Strongly agree	Strongly agree	Strongly agree	Strongly agree	Strongly agree	Strongly agree	Agree	Agree	Agree	Agree	Agree	Agree
20	Female	Late	No		Agree	Undecided	Agree	Agree	Strongly agree	Strongly agree	Undecided	Agree	Strongly agree	Agree	Strongly agree	Undecided	Agree	Strongly agree	Agree	Agree	Strongly agree	Strongly agree	Strongly agree	Strongly agree	Strongly agree	Strongly agree	Strongly agree	Strongly agree	Strongly agree	Strongly agree	Strongly agree	Strongly agree	Strongly agree	Strongly agree	Strongly agree	Strongly agree
20	Female	Late	Yes	Permanent	Strongly agree	Strongly agree	Strongly agree	Agree	Undecided	Disagree	Disagree	Undecided	Agree	Strongly agree	Strongly agree	Strongly agree	Strongly agree	Strongly agree	Agree	Undecided	Agree	Agree	Agree	Agree	Agree	Agree	Agree	Agree	Agree	Agree	Strongly agree	Strongly agree	Strongly agree	Strongly agree	Strongly agree	Strongly agree
22	Female	Late	Yes	Temporary employment	Agree	Agree	Undecided	Strongly disagree	Strongly agree	Agree	Undecided	Disagree	Strongly disagree	Agree	Undecided	Strongly agree	Disagree	Undecided	Agree	Strongly agree	Agree	Agree	Undecided	Strongly disagree	Strongly agree	Agree	Undecided	Disagree	Strongly disagree	Strongly agree	Undecided	Strongly agree	Disagree	Undecided	Agree	6
27	Female	Late	Yes	Permanent	Disagree	Strongly agree	Agree	Disagree	Strongly agree	Strongly agree	Undecided	Undecided	Agree	Undecided	Agree	Agree	Disagree	Disagree	Agree	Agree	Agree	Strongly agree	Agree	Strongly agree	Strongly agree	Strongly agree	Strongly agree	Strongly agree	Strongly agree	Strongly agree	Strongly agree	Strongly agree	Agree	Agree	Agree	Agree
21	Female	Late	Yes	Temporary employment	Strongly agree	Strongly agree	Strongly agree	Agree	Undecided	Strongly agree	Strongly agree	Agree	Strongly agree	Strongly agree	Strongly agree	Strongly agree	Strongly agree	Strongly agree	Agree	Agree	Strongly agree	Strongly agree	Agree	Strongly agree	Undecided	Undecided	Agree	Agree	Strongly agree	Agree	Agree	Agree	Agree	Strongly agree	Strongly agree	Agree
24	Female	Late	Yes	Permanent	Strongly agree	Strongly agree	Agree	Agree	Strongly agree	Strongly agree	Strongly agree	Strongly agree	Strongly agree	Agree	Strongly agree	Strongly agree	Undecided	Agree	Undecided	Strongly agree	Strongly agree	Strongly agree	Strongly agree	Strongly agree	Strongly agree	Strongly agree	Strongly agree	Strongly agree	Strongly agree	Undecided	Strongly agree	Strongly agree	Strongly agree	Strongly agree	Strongly agree	Strongly agree
19	Male	Late	Yes	Temporary employment	Agree	Undecided	Agree	Agree	Agree	Undecided	Strongly agree	Agree	Strongly agree	Agree	Agree	Disagree	Strongly agree	Strongly agree	Strongly agree	Strongly agree	Agree	Strongly agree	Strongly agree	Strongly agree	Strongly agree	Agree	Strongly agree	Strongly agree	Strongly agree	Agree	Agree	Strongly agree	Agree	Agree	Strongly agree	Strongly agree
26	Female	Late	Yes	Temporary employment	Undecided	Disagree	Undecided	Undecided	Agree	Undecided	Disagree	Disagree	Agree	Undecided	Undecided	Agree	Undecided	Disagree	Agree	Agree	Undecided	Disagree	Undecided	Agree	Strongly agree	Agree	Agree	Agree	Agree	Disagree	Agree	Agree	Agree	Undecided	Strongly agree	Strongly agree
24	Female	Late	Yes	Permanent	Agree	Strongly agree	Strongly agree	Strongly agree	Agree	Strongly agree	Agree	Agree	Agree	Strongly agree	Strongly agree	Strongly agree	Strongly agree	Strongly agree	Strongly agree	Strongly agree	Strongly agree	Strongly agree	Strongly agree	Strongly agree	Strongly agree	Strongly agree	Strongly agree	Strongly agree	Strongly agree	Strongly agree	Strongly agree	Strongly agree	Strongly agree	Strongly agree	Strongly agree	Strongly agree
19	Female	Late	Yes	Temporary employment	Undecided	Agree	Agree	Strongly disagree	Agree	Disagree	Strongly agree	Undecided	Undecided	Undecided	Strongly agree	Strongly agree	Disagree	Disagree	Strongly agree	Undecided	Agree	Undecided	Undecided	Strongly agree	Agree	Strongly agree	Undecided	Undecided	Strongly agree	Strongly agree	Agree	Agree	Strongly agree	Agree	Strongly agree	Strongly agree
19	Female	Late	No		Agree	Undecided	Disagree	Agree	Strongly agree	Undecided	Disagree	Disagree	Agree	Agree	Agree	Agree	Strongly agree	Agree	Strongly agree	Agree	Strongly agree	Agree	Disagree	Agree	Undecided	Disagree	Agree	Agree	Undecided	Agree	Agree	Agree	Strongly agree	Agree	Strongly agree	Agree
21	Female	Late	Yes	Temporary employment	Disagree	Undecided	Agree	Disagree	Agree	Disagree	Agree	Agree	Agree	Agree	Agree	Strongly agree	Agree	Agree	Agree	Agree	Strongly agree	Agree	Agree	Strongly agree	Agree	Agree	Agree	Strongly agree	Strongly agree	Strongly agree	Strongly agree	Strongly agree	Strongly agree	Strongly agree	Strongly agree	Agree
20	Female	Late	No		Undecided	Agree	Agree	Strongly agree	Strongly agree	Strongly disagree	Strongly agree	Strongly agree	Strongly agree	Strongly agree	Strongly agree	Strongly agree	Disagree	Undecided	Strongly agree	Strongly agree	Strongly agree	Strongly agree	Strongly agree	Strongly agree	Strongly agree	Disagree	Strongly agree	Strongly agree	Strongly agree	Strongly agree	Strongly agree	Strongly agree	Undecided	Agree	Strongly agree	Strongly agree
21	Female	Late	Yes	Temporary employment	Disagree	Disagree	Undecided	Agree	Strongly agree	Agree	Agree	Undecided	Agree	Strongly agree	Agree	Agree	Strongly agree	Strongly agree	Agree	Strongly agree	Disagree	Agree	Agree	Agree	Strongly agree	Agree	Agree	Agree	Agree	Strongly agree	Agree	Agree	Agree	Agree	Agree	Agree
20	Female	Late	No		Strongly agree	Agree	Agree	Strongly agree	Strongly agree	Undecided	Undecided	Agree	Undecided	Strongly agree	Strongly agree	Strongly agree	Strongly agree	Strongly agree	Agree	Undecided	Strongly agree	Agree	Agree	Undecided	Strongly agree	Agree	Undecided	Strongly agree	Strongly agree	Strongly agree	Strongly agree	Strongly agree	Strongly agree	Strongly agree	Agree	Agree
19	Female	Late	No		Undecided	Disagree	Strongly agree	Strongly agree	Strongly agree	Undecided	Agree	Agree	Agree	Strongly agree	Agree	Strongly agree	Strongly agree	Strongly agree	Agree	Agree	Strongly agree	Strongly agree	Agree	Strongly agree	Strongly agree	Agree	Strongly agree	Strongly agree	Strongly agree	Strongly agree	Strongly agree	Strongly agree	Strongly agree	Strongly agree	Strongly agree	Strongly agree
27	Female	Late	Yes	Permanent	Agree	Strongly agree	Agree	Undecided	Agree	Agree	Undecided	Agree	Agree	Agree	Strongly agree	Strongly agree	Agree	Agree	Agree	Agree	Agree	Agree	Agree	Agree	Agree	Strongly agree	Undecided	Agree	Strongly agree	Strongly agree	Agree	Strongly agree	Agree	Agree	Agree	Agree
19	Female	Late	Yes	Temporary employment	Strongly agree	Agree	Strongly agree	Agree	Strongly agree	Strongly disagree	Strongly agree	Strongly agree	Strongly agree	Strongly agree	Strongly agree	Strongly agree	Strongly agree	Agree	Strongly agree	Strongly agree	Agree	Agree	Strongly agree	Strongly agree	Strongly agree	Disagree	Agree	Strongly agree	Strongly agree	Strongly agree	Strongly agree	Strongly agree	Strongly agree	Strongly agree	Strongly agree	Strongly agree
19	Female	Late	No		Undecided	Disagree	Undecided	Disagree	Strongly agree	Disagree	Agree	Agree	Agree	Agree	Strongly agree	Strongly agree	Strongly agree	Strongly agree	Strongly agree	Strongly agree	Agree	Undecided	Undecided	Strongly agree	Strongly agree	Disagree	Agree	Agree	Strongly agree	Strongly agree	Strongly agree	Strongly agree	Strongly agree	Strongly agree	Strongly agree	Strongly agree
21	Male	Late	Yes	Temporary employment	Undecided	Agree	Agree	Strongly agree	Strongly agree	Agree	Agree	Disagree	Undecided	Strongly agree	Undecided	Undecided	Agree	Agree	Agree	Strongly agree	Agree	Agree	Agree	Strongly agree	Strongly agree	Strongly agree	Agree	Agree	Undecided	Strongly agree	Undecided	Undecided	Agree	Agree	Agree	Strongly agree
40	Female	Late	Yes	Permanent	Disagree	Agree	Undecided	Agree	Undecided	Agree	Undecided	Undecided	Undecided	Agree	Agree	Strongly agree	Agree	Undecided	Agree	Agree	Agree	Agree	Agree	Agree	Agree	Agree	Strongly agree	Agree	Strongly agree	Strongly agree	Strongly agree	Strongly agree	Agree	Agree	Strongly agree	Strongly agree
19	Female	Late	No		Undecided	Undecided	Agree	Agree	Strongly agree	Strongly agree	Undecided	Agree	Agree	Strongly agree	Strongly agree	Strongly agree	Agree	Undecided	Agree	Agree	Agree	Disagree	Agree	Agree	Strongly agree	Strongly agree	Agree	Agree	Strongly agree	Strongly agree	Strongly agree	Strongly agree	Strongly agree	Agree	Agree	Agree
19	Female	Late	Yes	Permanent	Strongly agree	Undecided	Agree	Strongly agree	Strongly agree	Strongly agree	Strongly agree	Strongly agree	Strongly agree	Strongly agree	Strongly agree	Strongly agree	Strongly agree	Strongly agree	Strongly agree	Strongly agree	Agree	Strongly agree	Agree	Strongly agree	Strongly agree	Strongly agree	Strongly agree	Strongly agree	Strongly agree	Strongly agree	Strongly agree	Agree	Strongly agree	Strongly agree	Strongly agree	Strongly agree
20	Male	Late	Yes	Temporary employment	Agree	Agree	Strongly agree	Undecided	Agree	Agree	Agree	Strongly agree	Strongly agree	Strongly agree	Strongly agree	Agree	Strongly agree	Agree	Strongly agree	Agree	Undecided	Undecided	Strongly agree	Strongly agree	Agree	Agree	Undecided	Agree	Agree	Strongly agree	Strongly agree	Strongly agree	Strongly agree	Undecided	Undecided	Undecided
37	Female	Late	Yes	Permanent	Agree	Disagree	Agree	Strongly agree	Strongly agree	Strongly agree	Agree	Agree	Agree	Agree	Strongly agree	Strongly agree	Disagree	Agree	Agree	Strongly agree	Strongly agree	Strongly agree	Strongly agree	Strongly agree	Strongly agree	Strongly agree	Strongly agree	Strongly agree	Strongly agree	Strongly agree	Strongly agree	Strongly agree	Strongly agree	Strongly agree	Strongly agree	Strongly agree
20	Female	Late	Yes	Permanent	Agree	Strongly agree	Agree	Agree	Agree	Agree	Undecided	Agree	Strongly agree	Strongly agree	Agree	Strongly agree	Strongly agree	Strongly agree	Strongly agree	Strongly agree	Agree	Agree	Strongly agree	Agree	Agree	Agree	Strongly agree	Strongly agree	Strongly agree	Strongly agree	Strongly agree	Strongly agree	Strongly agree	Strongly agree	Strongly agree	Strongly agree
21	Female	Late	Yes	Temporary employment	Strongly agree	Strongly agree	Strongly agree	Agree	Strongly agree	Strongly agree	Agree	Agree	Strongly agree	Strongly agree	Agree	Strongly agree	Agree	Undecided	Strongly agree	Strongly agree	Strongly agree	Strongly agree	Strongly agree	Strongly agree	Strongly agree	Strongly agree	Agree	Strongly agree	Strongly agree	Strongly agree	Agree	Strongly agree	Agree	Undecided	Strongly agree	Strongly agree
20	Male	Late	No		Agree	Undecided	Agree	Agree	Agree	Undecided	Agree	Undecided	Undecided	Agree	Agree	Strongly agree	Agree	Disagree	Agree	Agree	Strongly agree	Strongly agree	Strongly agree	Strongly agree	Strongly agree	Strongly agree	Strongly agree	Strongly agree	Strongly agree	Strongly agree	Strongly agree	Strongly agree	Agree	Strongly agree	Strongly agree	Strongly agree
20	Female	Late	No		Strongly agree	Strongly agree	Strongly agree	Agree	Agree	Strongly agree	Agree	Agree	Agree	Agree	Agree	Agree	Disagree	Disagree	Undecided	Agree	Strongly agree	Agree	Agree	Undecided	Undecided	Strongly agree	Strongly agree	Disagree	Undecided	Undecided	Undecided	Strongly agree	Strongly agree	Undecided	Undecided	Undecided
24	Female	Morning	Yes	Permanent	Agree	Agree	Strongly agree	Strongly agree	Strongly agree	Strongly agree	Agree	Agree	Agree	Agree	Strongly agree	Strongly agree	Strongly agree	Strongly agree	Strongly agree	Strongly agree	Agree	Undecided	Agree	Agree	Agree	Agree	Strongly agree	Strongly agree	Agree	Agree	Strongly agree	Strongly agree	Strongly agree	Strongly agree	Strongly agree	Strongly agree
20	Female	Late	Yes	Temporary employment	Disagree	Strongly agree	Agree	Disagree	Agree	Disagree	Disagree	Disagree	Disagree	Agree	Strongly agree	Strongly agree	Undecided	Undecided	Strongly agree	Undecided	Agree	Strongly agree	Undecided	Strongly agree	Strongly agree	Strongly agree	Strongly agree	Agree	Strongly agree	Strongly agree	Strongly agree	Strongly agree	Strongly agree	Strongly agree	Strongly agree	Strongly agree
26	Female	Late	Yes	Permanent	Disagree	Strongly agree	Undecided	Agree	Disagree	Agree	Disagree	Disagree	Disagree	Strongly agree	Strongly agree	Strongly agree	Agree	Agree	Agree	Agree	Strongly agree	Strongly agree	Agree	Strongly agree	Strongly agree	Strongly agree	Strongly agree	Strongly agree	Strongly agree	Strongly agree	Agree	Agree	Agree	Strongly agree	Strongly agree	Strongly agree
27	Female	Late	Yes	Permanent	Strongly agree	Strongly agree	Strongly agree	Undecided	Agree	Agree	Agree	Strongly agree	Disagree	Undecided	Strongly agree	Strongly agree	Strongly agree	Strongly agree	Agree	Agree	Agree	Agree	Agree	Strongly agree	Agree	Strongly agree	Agree	Agree	Strongly agree	Agree	Strongly agree	Strongly agree	Strongly agree	Strongly agree	Agree	Agree
24	Female	Morning	Yes	Permanent	Agree	Undecided	Undecided	Agree	Undecided	Agree	Agree	Agree	Agree	Agree	Agree	Agree	Agree	Agree	Agree	Agree	Agree	Agree	Agree	Agree	Agree	Agree	Agree	Agree	Agree	Agree	Agree	Agree	Agree	Agree	Agree	Agree
21	Female	Morning	No		Agree	Strongly agree	Agree	Undecided	Agree	Agree	Agree	Undecided	Agree	Agree	Agree	Strongly agree	Agree	Strongly agree	Strongly agree	Strongly agree	Strongly agree	Strongly agree	Strongly agree	Agree	Strongly agree	Agree	Strongly agree	Agree	Agree	Strongly agree	Agree	Agree	Strongly agree	Agree	Strongly agree	Agree
23	Female	Morning	Yes	Temporary employment	Agree	Agree	Strongly agree	Agree	Agree	Agree	Agree	Agree	Undecided	Agree	Agree	Agree	Agree	Undecided	Agree	Agree	Agree	Agree	Agree	Agree	Agree	Agree	Agree	Agree	Agree	Agree	Agree	Agree	Agree	Agree	Agree	Agree
24	Female	Late	No		Strongly agree	Strongly agree	Strongly agree	Agree	Agree	Disagree	Undecided	Agree	Agree	Agree	Agree	Undecided	Disagree	Undecided	Agree	Undecided	Agree	Agree	Agree	Strongly agree	Undecided	Strongly disagree	Disagree	Agree	Agree	Agree	Agree	Undecided	Undecided	Undecided	Undecided	Undecided
23	Female	Morning	No		Strongly agree	Agree	Strongly agree	Strongly agree	Agree	Agree	Strongly agree	Strongly agree	Strongly agree	Strongly agree	Agree	Strongly agree	Agree	Strongly agree	Agree	Agree	Strongly agree	Strongly agree	Strongly agree	Strongly agree	Agree	Agree	Strongly agree	Strongly agree	Agree	Strongly agree	Strongly agree	Strongly agree	Strongly agree	Strongly agree	Strongly agree	Strongly agree
23	Female	Morning	Yes	Permanent	Strongly agree	Strongly agree	Agree	Strongly agree	Strongly agree	Strongly agree	Strongly agree	Strongly agree	Strongly agree	Strongly agree	Strongly agree	Strongly agree	Agree	Agree	Strongly agree	Strongly agree	Strongly agree	Agree	Agree	Agree	Strongly agree	Strongly agree	Strongly agree	Strongly agree	Strongly agree	Strongly agree	Agree	Undecided	Agree	Agree	Agree	Agree
22	Female	Morning	Yes	Permanent	Agree	Agree	Agree	Agree	Agree	Agree	Agree	Agree	Agree	Agree	Agree	Agree	Agree	Agree	Agree	Agree	Strongly agree	Strongly agree	Strongly agree	Strongly agree	Strongly agree	Strongly agree	Strongly agree	Strongly agree	Strongly agree	Strongly agree	Strongly agree	Strongly agree	Strongly agree	Strongly agree	Strongly agree	Strongly agree
21	Female	Morning	Yes	Temporary employment	Strongly agree	Agree	Strongly agree	Strongly agree	Strongly agree	Agree	Strongly agree	Strongly agree	Undecided	Strongly agree	Agree	Agree	Strongly agree	Agree	Strongly agree	Agree	Agree	Agree	Agree	Agree	Agree	Agree	Agree	Agree	Agree	Agree	Strongly agree	Agree	Strongly agree	Agree	Strongly agree	Strongly agree
21	Female	Morning	Yes	Temporary employment	Strongly agree	Disagree	Disagree	Disagree	Strongly agree	Strongly agree	Strongly agree	Strongly agree	Strongly agree	Agree	Strongly agree	Strongly agree	Agree	Agree	Agree	Agree	Strongly agree	Strongly agree	Strongly agree	Strongly agree	Strongly agree	Strongly agree	Strongly agree	Strongly agree	Strongly agree	Strongly agree	Strongly agree	Strongly agree	Strongly agree	Strongly agree	Strongly agree	Strongly agree
33	Male	Late	Yes	Permanent	Strongly agree	Agree	Strongly agree	Agree	Strongly agree	Strongly agree	Agree	Agree	Strongly agree	Strongly agree	Strongly agree	Strongly agree	Undecided	Strongly agree	Strongly agree	Strongly agree	Agree	Undecided	Strongly agree	Strongly agree	Strongly agree	Strongly agree	Undecided	Strongly agree	Strongly agree	Strongly agree	Strongly agree	Strongly agree	Strongly agree	Strongly agree	Strongly agree	Strongly agree
24	Female	Morning	Yes	Permanent	Strongly agree	Strongly agree	Strongly agree	Agree	Agree	Agree	Agree	Agree	Agree	Agree	Strongly agree	Strongly agree	Agree	Agree	Strongly agree	Strongly agree	Strongly agree	Strongly agree	Strongly agree	Strongly agree	Strongly agree	Strongly agree	Strongly agree	Strongly agree	Strongly agree	Strongly agree	Strongly agree	Strongly agree	Strongly agree	Strongly agree	Strongly agree	Strongly agree
23	Female	Morning	Yes	Temporary employment	Agree	Strongly agree	Strongly agree	Agree	Undecided	Agree	Undecided	Agree	Agree	Agree	Agree	Strongly agree	Agree	Agree	Agree	Agree	Agree	Agree	Agree	Agree	Agree	Agree	Agree	Agree	Agree	Agree	Agree	Agree	Agree	Agree	Agree	Agree
26	Female	Morning	Yes	Temporary employment	Agree	Agree	Agree	Agree	Strongly agree	Agree	Strongly agree	Strongly agree	Strongly agree	Strongly agree	Strongly agree	Strongly agree	Strongly agree	Strongly agree	Strongly agree	Strongly agree	Agree	Agree	Strongly agree	Strongly agree	Strongly agree	Agree	Strongly agree	Strongly agree	Strongly agree	Strongly agree	Strongly agree	Strongly agree	Strongly agree	Strongly agree	Strongly agree	Strongly agree
24	Female	Morning	Yes	Permanent	Agree	Agree	Agree	Agree	Agree	Agree	Agree	Agree	Agree	Agree	Agree	Agree	Agree	Agree	Agree	Agree	Agree	Agree	Agree	Agree	Agree	Agree	Agree	Agree	Agree	Agree	Agree	Agree	Agree	Agree	Agree	Agree
24	Female	Morning	Yes	Permanent	Agree	Strongly agree	Strongly agree	Strongly agree	Strongly agree	Strongly agree	Strongly agree	Strongly agree	Agree	Strongly agree	Agree	Agree	Agree	Agree	Agree	Agree	Undecided	Strongly agree	Strongly agree	Strongly agree	Strongly agree	Strongly agree	Strongly agree	Agree	Agree	Agree	Strongly agree	Strongly agree	Agree	Agree	Agree	Agree
26	Female	Morning	Yes	Permanent	Strongly agree	Agree	Strongly agree	Agree	Strongly agree	Undecided	Agree	Strongly agree	Strongly agree	Agree	Agree	Strongly agree	Undecided	Undecided	Strongly agree	Undecided	Strongly agree	Agree	Strongly agree	Strongly agree	Strongly agree	Agree	Agree	Strongly agree	Strongly agree	Agree	Agree	Strongly agree	Agree	Agree	Agree	Agree
23	Female	Morning	Yes	Temporary employment	Disagree	Disagree	Strongly disagree	Strongly disagree	Undecided	Undecided	Strongly disagree	Strongly disagree	Strongly disagree	Agree	Disagree	Disagree	Strongly disagree	Strongly agree	Disagree	Strongly disagree	Disagree	Undecided	Disagree	Undecided	Disagree	Undecided	Disagree	Undecided	Disagree	Undecided	Strongly disagree	Disagree	Strongly disagree	Disagree	Strongly disagree	Strongly disagree
23	Female	Morning	Yes	Temporary employment	Strongly agree	Strongly agree	Undecided	Disagree	Strongly agree	Strongly agree	Undecided	Undecided	Agree	Agree	Strongly agree	Strongly agree	Strongly agree	Strongly agree	Strongly agree	Strongly agree	Strongly agree	Strongly agree	Agree	Strongly agree	Strongly agree	Agree	Agree	Strongly agree	Agree	Strongly agree	Strongly agree	Strongly agree	Agree	Undecided	Strongly agree	Agree
23	Female	Morning	Yes	Temporary employment	Agree	Agree	Agree	Strongly agree	Strongly agree	Agree	Agree	Agree	Strongly agree	Agree	Agree	Strongly agree	Agree	Agree	Agree	Agree	Agree	Agree	Agree	Agree	Strongly agree	Agree	Agree	Strongly agree	Agree	Agree	Agree	Agree	Agree	Strongly agree	Agree	Agree
34	Female	Morning	Yes	Permanent	Strongly agree	Strongly agree	Strongly agree	Agree	Strongly agree	Strongly agree	Strongly agree	Strongly agree	Strongly agree	Strongly agree	Strongly agree	Strongly agree	Strongly agree	Strongly agree	Strongly agree	Strongly agree	Strongly agree	Strongly agree	Strongly agree	Strongly agree	Strongly agree	Strongly agree	Strongly agree	Strongly agree	Strongly agree	Strongly agree	Strongly agree	Strongly agree	Strongly agree	Strongly agree	Strongly agree	Strongly agree
22	Female	Morning	Yes	Temporary employment	Agree	Undecided	Agree	Undecided	Strongly agree	Agree	Agree	Strongly agree	Strongly agree	Agree	Strongly agree	Strongly agree	Agree	Undecided	Agree	Undecided	Strongly agree	Agree	Agree	Agree	Strongly agree	Strongly agree	Strongly agree	Strongly agree	Strongly agree	Agree	Strongly agree	Strongly agree	Agree	Agree	Strongly agree	Agree
21	Female	Morning	Yes	Temporary employment	Strongly agree	Strongly agree	Strongly agree	Agree	Agree	Strongly agree	Strongly agree	Strongly agree	Strongly agree	Strongly agree	Strongly agree	Strongly agree	Agree	Agree	Strongly agree	Strongly agree	Strongly agree	Strongly agree	Strongly agree	Strongly agree	Strongly agree	Strongly agree	Strongly agree	Strongly agree	Strongly agree	Strongly agree	Strongly agree	Strongly agree	Strongly agree	Strongly agree	Agree	Strongly agree
29	Female	Morning	Yes	Temporary employment	Agree	Strongly agree	Strongly agree	Agree	Strongly agree	Agree	Strongly agree	Strongly agree	Strongly agree	Strongly agree	Strongly agree	Strongly agree	Agree	Strongly agree	Strongly agree	Strongly agree	Agree	Strongly agree	Strongly agree	Agree	Agree	Agree	Agree	Strongly agree	Agree	Strongly agree	Strongly agree	Strongly agree	Strongly agree	Strongly agree	Strongly agree	Strongly agree
24	Female	Morning	Yes	Permanent	Strongly agree	Strongly agree	Strongly agree	Strongly agree	Strongly agree	Strongly agree	Strongly agree	Strongly agree	Strongly agree	Strongly agree	Strongly agree	Strongly agree	Strongly agree	Strongly agree	Strongly agree	Strongly agree	Strongly agree	Agree	Strongly agree	Strongly agree	Strongly agree	Strongly agree	Strongly agree	Strongly agree	Strongly agree	Strongly agree	Strongly agree	Strongly agree	Strongly agree	Strongly agree	Strongly agree	Strongly agree
23	Male	Morning	Yes	Temporary employment	Strongly agree	Strongly agree	Strongly agree	Strongly agree	Strongly agree	Strongly agree	Strongly agree	Strongly agree	Strongly agree	Strongly agree	Strongly agree	Strongly agree	Strongly agree	Strongly agree	Agree	Strongly agree	Strongly agree	Strongly agree	Strongly agree	Strongly agree	Strongly agree	Strongly agree	Strongly agree	Strongly agree	Strongly agree	Strongly agree	Strongly agree	Strongly agree	Strongly agree	Strongly agree	Strongly agree	Strongly agree
22	Female	Late	No		Agree	Agree	Agree	Agree	Agree	Agree	Agree	Agree	Agree	Agree	Agree	Agree	Agree	Agree	Agree	Agree	Strongly agree	Strongly agree	Strongly agree	Strongly agree	Strongly agree	Strongly agree	Strongly agree	Strongly agree	Strongly agree	Strongly agree	Strongly agree	Strongly agree	Strongly agree	Strongly agree	Strongly agree	Strongly agree
29	Female	Late	Yes	Permanent	Agree	Agree	Strongly agree	Strongly agree	Strongly agree	Agree	Strongly agree	Strongly agree	Agree	Strongly agree	Strongly agree	Strongly agree	Strongly agree	Agree	Agree	Strongly agree	Agree	Undecided	Agree	Agree	Agree	Undecided	Agree	Agree	Undecided	Agree	Agree	Agree	Agree	Undecided	Agree	Agree
21	Female	Morning	No		Strongly agree	Strongly agree	Strongly agree	Strongly agree	Strongly agree	Strongly agree	Strongly agree	Strongly agree	Strongly agree	Strongly agree	Strongly agree	Strongly agree	Strongly agree	Strongly agree	Agree	Agree	Strongly agree	Strongly agree	Strongly agree	Strongly agree	Strongly agree	Strongly agree	Strongly agree	Strongly agree	Strongly agree	Strongly agree	Strongly agree	Strongly agree	Strongly agree	Strongly agree	Strongly agree	Strongly agree
23	Female	Morning	No		Agree	Agree	Undecided	Agree	Agree	Agree	Agree	Undecided	Agree	Agree	Agree	Agree	Agree	Undecided	Strongly agree	Agree	Agree	Agree	Agree	Undecided	Agree	Agree	Agree	Agree	Agree	Agree	Agree	Agree	Agree	Agree	Agree	Agree
28	Female	Morning	Yes	Permanent	Agree	Undecided	Agree	Undecided	Undecided	Agree	Undecided	Undecided	Undecided	Agree	Strongly agree	Strongly agree	Strongly agree	Strongly agree	Agree	Agree	Agree	Agree	Agree	Agree	Agree	Agree	Agree	Agree	Agree	Agree	Agree	Agree	Agree	Agree	Agree	Agree
24	Female	Morning	Yes	Temporary employment	Strongly agree	Agree	Strongly agree	Strongly agree	Strongly agree	Agree	Strongly agree	Strongly agree	Strongly agree	Strongly agree	Strongly agree	Strongly agree	Strongly agree	Strongly agree	Strongly agree	Strongly agree	Agree	Agree	Strongly agree	Agree	Agree	Agree	Agree	Agree	Agree	Agree	Agree	Agree	Agree	Agree	Agree	Agree
23	Female	Morning	Yes	Temporary employment	Agree	Agree	Agree	Agree	Agree	Agree	Agree	Agree	Agree	Agree	Strongly agree	Strongly agree	Strongly agree	Strongly agree	Strongly agree	Strongly agree	Agree	Agree	Agree	Agree	Agree	Agree	Agree	Agree	Agree	Agree	Agree	Agree	Agree	Agree	Agree	Agree
29	Male	Morning	Yes	Temporary employment	Strongly agree	Strongly agree	Strongly agree	Agree	Strongly agree	Agree	Agree	Strongly agree	Strongly agree	Strongly agree	Strongly agree	Strongly agree	Strongly agree	Strongly agree	Strongly agree	Strongly agree	Strongly agree	Strongly agree	Strongly agree	Strongly agree	Agree	Agree	Strongly agree	Agree	Agree	Agree	Strongly agree	Strongly agree	Strongly agree	Strongly agree	Strongly agree	Strongly agree
22	Female	Morning	No		Strongly agree	Agree	Agree	Agree	Strongly agree	Strongly agree	Strongly agree	Strongly agree	Strongly agree	Strongly agree	Agree	Strongly agree	Disagree	Agree	Strongly agree	Strongly agree	Strongly agree	Strongly agree	Undecided	Strongly agree	Strongly agree	Strongly agree	Strongly agree	Strongly agree	Strongly agree	Strongly agree	Strongly agree	Strongly agree	Undecided	Undecided	Agree	Agree
26	Female	Morning	Yes	Permanent	Strongly agree	Strongly agree	Strongly agree	Strongly agree	Strongly agree	Undecided	Undecided	Agree	Strongly agree	Strongly agree	Agree	Strongly agree	Strongly agree	Strongly agree	Strongly agree	Strongly agree	Strongly agree	Strongly agree	Undecided	Undecided	Strongly agree	Strongly agree	Strongly agree	Undecided	Strongly agree	Strongly agree	Agree	Strongly agree	Strongly agree	Agree	Agree	Agree
25	Female	Morning	Yes	Temporary employment	Strongly agree	Agree	Agree	Strongly agree	Strongly agree	Strongly agree	Strongly agree	Strongly agree	Strongly agree	Strongly agree	Undecided	Agree	Strongly agree	Strongly agree	Strongly agree	Agree	Agree	Agree	Agree	Strongly agree	Strongly agree	Agree	Agree	Agree	Strongly agree	Strongly agree	Agree	Strongly agree	Agree	Agree	Agree	Agree
22	Female	Morning	Yes	Temporary employment	Strongly agree	Agree	Agree	Agree	Agree	Undecided	Agree	Agree	Agree	Strongly agree	Strongly agree	Strongly agree	Agree	Agree	Agree	Strongly agree	Agree	Undecided	Undecided	Strongly agree	Agree	Undecided	Agree	Undecided	Undecided	Agree	Strongly agree	Strongly agree	Agree	Agree	Agree	Strongly agree
23	Male	Morning	Yes	Permanent	Strongly agree	Undecided	Strongly agree	Undecided	Strongly agree	Agree	Strongly agree	Strongly agree	Strongly agree	Strongly agree	Agree	Agree	Undecided	Undecided	Strongly agree	Agree	Agree	Disagree	Disagree	Agree	Agree	Strongly agree	Undecided	Disagree	Strongly agree	Strongly agree	Strongly agree	Undecided	Strongly agree	Undecided	Strongly agree	Strongly agree
24	Female	Morning	Yes	Permanent	Strongly agree	Undecided	Agree	Strongly agree	Strongly agree	Disagree	Agree	Agree	Agree	Strongly agree	Strongly agree	Strongly agree	Strongly agree	Strongly agree	Agree	Agree	Agree	Agree	Agree	Agree	Agree	Agree	Agree	Agree	Agree	Agree	Agree	Agree	Agree	Agree	Agree	Agree
21	Female	Morning	Yes	Permanent	Strongly agree	Agree	Strongly agree	Strongly agree	Strongly agree	Agree	Agree	Agree	Strongly agree	Strongly agree	Strongly agree	Strongly agree	Undecided	Strongly agree	Strongly agree	Strongly agree	Strongly agree	Agree	Strongly agree	Strongly agree	Strongly agree	Strongly agree	Strongly agree	Strongly agree	Strongly agree	Strongly agree	Undecided	Agree	Disagree	Strongly agree	Strongly agree	Strongly agree
23	Female	Late	Yes	Temporary employment	Agree	Strongly agree	Strongly agree	Undecided	Strongly agree	Agree	Strongly agree	Strongly agree	Strongly agree	Strongly agree	Strongly agree	Strongly agree	Strongly agree	Strongly agree	Strongly agree	Strongly agree	Strongly agree	Strongly agree	Strongly agree	Strongly agree	Strongly agree	Strongly agree	Strongly agree	Strongly agree	Strongly agree	Strongly agree	Strongly agree	Strongly agree	Strongly agree	Strongly agree	Strongly agree	Strongly agree
22	Female	Late	Yes	Temporary employment	Agree	Strongly agree	Strongly agree	Agree	Strongly agree	Strongly agree	Agree	Agree	Agree	Strongly agree	Strongly agree	Strongly agree	Strongly agree	Strongly agree	Strongly agree	Strongly agree	Agree	Agree	Strongly agree	Strongly agree	Strongly agree	Strongly agree	Strongly agree	Strongly agree	Agree	Strongly agree	Strongly agree	Strongly agree	Agree	Strongly agree	Strongly agree	Strongly agree
24	Female	Late	Yes	Temporary employment	Strongly agree	Agree	Agree	Strongly agree	Strongly agree	Undecided	Strongly agree	Strongly agree	Agree	Strongly agree	Agree	Strongly agree	Strongly agree	Strongly agree	Strongly agree	Strongly agree	Agree	Strongly agree	Strongly agree	Agree	Strongly agree	Strongly agree	Strongly agree	Strongly agree	Agree	Strongly agree	Agree	Strongly agree	Strongly agree	Strongly agree	Agree	Strongly agree
26	Male	Late	Yes	Permanent	Agree	Disagree	Agree	Disagree	Strongly agree	Strongly agree	Agree	Agree	Strongly agree	Strongly agree	Strongly agree	Strongly agree	Strongly agree	Agree	Strongly agree	Strongly agree	Agree	Disagree	Undecided	Agree	Agree	Undecided	Agree	Agree	Strongly agree	Strongly agree	Strongly agree	Strongly agree	Strongly agree	Agree	Strongly agree	Strongly agree
22	Female	Morning	No		Undecided	Agree	Agree	Agree	Agree	Agree	Agree	Strongly agree	Agree	Agree	Agree	Agree	Strongly agree	Strongly agree	Agree	Agree	Disagree	Disagree	Disagree	Undecided	Undecided	Disagree	Disagree	Undecided	Disagree	Undecided	Agree	Agree	Agree	Strongly agree	Agree	Agree
38	Male	Late	Yes	Temporary employment	Agree	Strongly agree	Strongly agree	Agree	Strongly agree	Agree	Agree	Agree	Strongly agree	Strongly agree	Strongly agree	Strongly agree	Strongly agree	Agree	Agree	Agree	Undecided	Undecided	Undecided	Agree	Undecided	Disagree	Undecided	Agree	Strongly agree	Agree	Strongly agree	Strongly agree	Agree	Agree	Strongly agree	Strongly agree
22	Female	Late	No		Disagree	Agree	Undecided	Agree	Agree	Agree	Disagree	Agree	Agree	Agree	Strongly agree	Strongly agree	Strongly agree	Agree	Agree	Agree	Agree	Undecided	Undecided	Strongly agree	Strongly agree	Agree	Agree	Agree	Agree	Agree	Strongly agree	Strongly agree	Strongly agree	Agree	Strongly agree	Strongly agree
23	Male	Late	Yes	Temporary employment	Agree	Undecided	Agree	Undecided	Undecided	Agree	Disagree	Undecided	Agree	Strongly agree	Strongly agree	Agree	Strongly agree	Agree	Agree	Agree	Agree	Undecided	Agree	Undecided	Agree	Agree	Undecided	Agree	Strongly agree	Agree	Strongly agree	Agree	Undecided	Agree	Agree	Strongly agree
23	Female	Late	Yes	Temporary employment	Strongly agree	Agree	Agree	Strongly agree	Strongly agree	Agree	Agree	Agree	Agree	Agree	Strongly agree	Strongly agree	Undecided	Undecided	Strongly agree	Strongly agree	Strongly agree	Strongly agree	Agree	Strongly agree	Strongly agree	Agree	Agree	Strongly agree	Strongly agree	Agree	Agree	Agree	Undecided	Undecided	Strongly agree	Agree
36	Female	Late	Yes	Permanent	Strongly agree	Strongly agree	Strongly agree	Strongly agree	Strongly agree	Strongly agree	Strongly agree	Strongly agree	Strongly agree	Strongly agree	Strongly agree	Strongly agree	Strongly agree	Strongly agree	Strongly agree	Strongly agree	Strongly agree	Strongly agree	Strongly agree	Strongly agree	Strongly agree	Strongly agree	Strongly agree	Strongly agree	Strongly agree	Strongly agree	Strongly agree	Strongly agree	Strongly agree	Strongly agree	Strongly agree	Strongly agree
23	Female	Late	Yes	Permanent	Strongly agree	Agree	Agree	Undecided	Agree	Undecided	Agree	Strongly agree	Agree	Undecided	Strongly agree	Agree	Strongly agree	Agree	Agree	Strongly agree	Agree	Agree	Strongly agree	Agree	Agree	Strongly agree	Agree	Undecided	Agree	Strongly agree	Strongly agree	Agree	Undecided	Agree	Undecided	Agree
28	Female	Late	Yes	Temporary employment	Strongly agree	Agree	Agree	Strongly agree	Strongly agree	Strongly agree	Strongly agree	Strongly agree	Strongly agree	Strongly agree	Strongly agree	Strongly agree	Strongly agree	Strongly agree	Strongly agree	Strongly agree	Strongly agree	Agree	Disagree	Agree	Agree	Agree	Strongly agree	Agree	Agree	Strongly agree	Agree	Strongly agree	Strongly agree	Strongly agree	Strongly agree	Strongly agree
42	Female	Late	Yes	Permanent	Undecided	Undecided	Undecided	Agree	Strongly agree	Agree	Undecided	Undecided	Strongly agree	Agree	Strongly agree	Strongly agree	Strongly agree	Agree	Agree	Agree	Strongly agree	Undecided	Agree	Strongly agree	Agree	Strongly agree	Strongly agree	Undecided	Strongly agree	Strongly agree	Strongly agree	Strongly agree	Agree	Agree	Strongly agree	Agree
21	Female	Late	Yes	Permanent	Agree	Agree	Agree	Strongly agree	Strongly agree	Undecided	Agree	Agree	Agree	Strongly agree	Strongly agree	Agree	Strongly agree	Agree	Strongly agree	Strongly agree	Strongly agree	Undecided	Agree	Undecided	Agree	Undecided	Agree	Strongly agree	Strongly agree	Strongly agree	Agree	Agree	Strongly agree	Strongly agree	Strongly agree	Strongly agree
22	Female	Late	Yes	Temporary employment	Agree	Strongly agree	Strongly agree	Strongly agree	Agree	Strongly agree	Agree	Agree	Agree	Agree	Strongly agree	Strongly agree	Strongly agree	Strongly agree	Strongly agree	Agree	Strongly agree	Strongly agree	Strongly agree	Strongly agree	Agree	Strongly agree	Agree	Agree	Agree	Agree	Strongly agree	Strongly agree	Strongly agree	Strongly agree	Strongly agree	Strongly agree
26	Male	Late	Yes	Temporary employment	Strongly agree	Agree	Strongly agree	Strongly agree	Agree	Agree	Strongly agree	Strongly agree	Agree	Agree	Agree	Strongly agree	Agree	Strongly agree	Strongly agree	Strongly agree	Agree	Agree	Undecided	Strongly agree	Agree	Agree	Strongly agree	Strongly agree	Agree	Agree	Strongly agree	Strongly agree	Undecided	Disagree	Agree	Agree
23	Female	Late	Yes	Permanent	Agree	Strongly agree	Strongly agree	Strongly agree	Strongly agree	Strongly agree	Strongly agree	Strongly agree	Strongly agree	Strongly agree	Strongly agree	Strongly agree	Strongly agree	Strongly agree	Strongly agree	Strongly agree	Strongly agree	Strongly agree	Strongly agree	Strongly agree	Strongly agree	Strongly agree	Strongly agree	Strongly agree	Strongly agree	Strongly agree	Strongly agree	Strongly agree	Strongly agree	Strongly agree	Strongly agree	Strongly agree
21	Male	Late	Yes	Temporary employment	Agree	Undecided	Strongly agree	Agree	Strongly agree	Agree	Agree	Disagree	Undecided	Strongly agree	Agree	Agree	Agree	Agree	Strongly agree	Strongly agree	Agree	Undecided	Undecided	Disagree	Agree	Strongly agree	Undecided	Disagree	Agree	Strongly agree	Strongly agree	Agree	Undecided	Undecided	Agree	Undecided
21	Female	Late	No		Disagree	Strongly disagree	Undecided	Strongly agree	Undecided	Disagree	Agree	Agree	Agree	Strongly agree	Agree	Agree	Agree	Undecided	Agree	Strongly agree	Agree	Strongly agree	Strongly agree	Agree	Undecided	Agree	Agree	Strongly agree	Strongly agree	Strongly agree	Agree	Agree	Agree	Agree	Agree	Agree
21	Female	Late	No		Undecided	Strongly disagree	Strongly disagree	Agree	Agree	Agree	Agree	Undecided	Strongly agree	Undecided	Strongly agree	Agree	Strongly agree	Agree	Strongly agree	Undecided	Agree	Strongly disagree	Strongly disagree	Strongly agree	Agree	Agree	Agree	Undecided	Strongly agree	Agree	Agree	Agree	Agree	Undecided	Strongly agree	Agree
38	Male	Late	Yes	Permanent	Undecided	Undecided	Disagree	Strongly agree	Undecided	Agree	Agree	Strongly agree	Strongly agree	Disagree	Agree	Disagree	Undecided	Agree	Strongly agree	Strongly agree	Agree	Agree	Agree	Agree	Agree	Agree	Agree	Agree	Agree	Agree	Agree	Agree	Agree	Agree	Agree	Agree
42	Male	Late	Yes	Permanent	Agree	Agree	Agree	Disagree	Strongly agree	Undecided	Strongly agree	Agree	Agree	Strongly agree	Strongly agree	Strongly agree	Undecided	Agree	Undecided	Undecided	Agree	Agree	Agree	Strongly agree	Strongly agree	Agree	Agree	Agree	Strongly agree	Strongly agree	Strongly agree	Strongly agree	Strongly agree	Agree	Strongly agree	Strongly agree
29	Male	Late	Yes	Permanent	Strongly agree	Undecided	Agree	Disagree	Strongly agree	Agree	Agree	Agree	Strongly agree	Agree	Strongly agree	Strongly agree	Disagree	Undecided	Agree	Agree	Agree	Undecided	Agree	Agree	Agree	Strongly agree	Agree	Undecided	Undecided	Agree	Strongly agree	Strongly agree	Agree	Agree	Agree	Agree
27	Female	Late	Yes	Permanent	Strongly agree	Strongly agree	Strongly agree	Strongly agree	Strongly agree	Strongly agree	Agree	Strongly agree	Strongly agree	Agree	Agree	Agree	Agree	Agree	Strongly agree	Strongly agree	Strongly agree	Agree	Strongly agree	Agree	Strongly agree	Agree	Agree	Strongly agree	Agree	Agree	Agree	Agree	Agree	Agree	Agree	Agree
22	Female	Late	Yes	Permanent	Agree	Strongly agree	Agree	Strongly agree	Agree	Agree	Agree	Agree	Agree	Agree	Strongly agree	Strongly agree	Undecided	Agree	Agree	Strongly agree	Strongly agree	Agree	Strongly agree	Strongly agree	Agree	Strongly agree	Strongly agree	Agree	Strongly agree	Strongly agree	Strongly agree	Agree	Agree	Agree	Agree	Strongly agree
22	Female	Late	Yes	Temporary employment	Strongly agree	Strongly agree	Agree	Strongly agree	Strongly agree	Strongly agree	Strongly agree	Strongly agree	Strongly agree	Strongly agree	Strongly agree	Strongly agree	Strongly agree	Strongly agree	Strongly agree	Strongly agree	Strongly agree	Strongly agree	Strongly agree	Agree	Strongly agree	Strongly agree	Strongly agree	Strongly agree	Strongly agree	Strongly agree	Strongly agree	Strongly agree	Strongly agree	Strongly agree	Strongly agree	Strongly agree
30	Female	Late	Yes	Permanent	Strongly agree	Agree	Agree	Agree	Strongly agree	Agree	Undecided	Undecided	Agree	Agree	Strongly agree	Agree	Agree	Agree	Agree	Strongly agree	Strongly agree	Strongly agree	Strongly agree	Strongly agree	Strongly agree	Strongly agree	Strongly agree	Strongly agree	Strongly agree	Strongly agree	Strongly agree	Strongly agree	Strongly agree	Strongly agree	Strongly agree	Strongly agree
43	Female	Late	Yes	Permanent	Strongly agree	Strongly agree	Agree	Agree	Agree	Agree	Agree	Agree	Strongly agree	Agree	Strongly agree	Strongly agree	Disagree	Agree	Undecided	Agree	Agree	Agree	Agree	Agree	Agree	Agree	Agree	Agree	Agree	Agree	Agree	Agree	Agree	Agree	Agree	Agree
28	Male	Morning	Yes	Temporary employment	Strongly agree	Strongly agree	Strongly agree	Agree	Strongly agree	Agree	Strongly agree	Agree	Strongly agree	Strongly agree	Strongly agree	Agree	Strongly agree	Strongly agree	Agree	Strongly agree	Strongly agree	Strongly agree	Strongly agree	Strongly agree	Strongly agree	Strongly agree	Strongly agree	Strongly agree	Strongly agree	Strongly agree	Strongly agree	Strongly agree	Strongly agree	Strongly agree	Strongly agree	Strongly agree
21	Female	Late	Yes	Temporary employment	Agree	Agree	Strongly agree	Agree	Strongly agree	Undecided	Agree	Agree	Strongly agree	Strongly agree	Strongly agree	Strongly agree	Agree	Strongly agree	Agree	Agree	Strongly agree	Agree	Strongly agree	Agree	Strongly agree	Agree	Strongly agree	Agree	Strongly agree	Agree	Strongly agree	Strongly agree	Agree	Strongly agree	Agree	Agree
24	Female	Late	No		Agree	Strongly agree	Agree	Agree	Strongly agree	Agree	Agree	Agree	Agree	Agree	Agree	Strongly agree	Agree	Agree	Agree	Agree	Strongly agree	Agree	Agree	Agree	Strongly agree	Strongly agree	Agree	Agree	Strongly agree	Agree	Agree	Agree	Agree	Agree	Agree	Strongly agree
23	Female	Late	No		Strongly agree	Agree	Agree	Strongly agree	Strongly agree	Strongly agree	Agree	Strongly agree	Strongly agree	Strongly agree	Strongly agree	Strongly agree	Agree	Strongly agree	Strongly agree	Strongly agree	Agree	Undecided	Agree	Agree	Agree	Strongly agree	Strongly agree	Agree	Agree	Agree	Strongly agree	Strongly agree	Strongly agree	Strongly agree	Strongly agree	Strongly agree
22	Male	Late	No		Strongly agree	Agree	Agree	Strongly agree	Agree	Agree	Strongly agree	Agree	Agree	Agree	Strongly agree	Strongly agree	Strongly agree	Agree	Agree	Agree	Agree	Agree	Strongly agree	Agree	Agree	Strongly agree	Agree	Strongly agree	Agree	Strongly agree	Strongly agree	Strongly agree	Strongly agree	Agree	Strongly agree	Strongly agree
21	Female	Late	Yes	Temporary employment	Strongly agree	Agree	Agree	Agree	Strongly agree	Agree	Undecided	Agree	Strongly agree	Agree	Strongly agree	Strongly agree	Strongly agree	Agree	Agree	Undecided	Strongly agree	Agree	Agree	Strongly agree	Agree	Strongly agree	Strongly agree	Agree	Strongly agree	Strongly agree	Strongly agree	Strongly agree	Strongly agree	Strongly agree	Agree	Agree
22	Female	Late	Yes	Permanent	Agree	Agree	Undecided	Strongly agree	Undecided	Agree	Strongly agree	Agree	Strongly agree	Strongly agree	Agree	Undecided	Strongly agree	Undecided	Agree	Agree	Undecided	Undecided	Undecided	Undecided	Undecided	Undecided	Undecided	Undecided	Undecided	Undecided	Agree	Strongly agree	Strongly agree	Agree	Agree	Agree
53	Male	Morning	Yes	Temporary employment	Agree	Agree	Strongly agree	Agree	Agree	Strongly agree	Agree	Agree	Strongly agree	Strongly agree	Strongly agree	Strongly agree	Strongly agree	Agree	Agree	Strongly agree	Agree	Agree	Agree	Agree	Agree	Undecided	Undecided	Agree	Agree	Agree	Agree	Agree	Agree	Agree	Agree	Agree
22	Female	Morning	No		Strongly agree	Strongly agree	Agree	Undecided	Strongly agree	Strongly agree	Strongly agree	Strongly agree	Strongly agree	Strongly agree	Agree	Agree	Agree	Agree	Disagree	Undecided	Strongly agree	Strongly agree	Strongly agree	Strongly agree	Agree	Strongly agree	Strongly agree	Strongly agree	Strongly agree	Strongly agree	Strongly agree	Strongly agree	Strongly agree	Strongly agree	Strongly agree	Strongly agree
22	Female	Morning	Yes	Temporary employment	Strongly agree	Agree	Agree	Undecided	Undecided	Agree	Undecided	Agree	Undecided	Agree	Strongly agree	Strongly agree	Undecided	Undecided	Strongly agree	Agree	Strongly agree	Undecided	Agree	Strongly agree	Strongly agree	Strongly agree	Undecided	Undecided	Undecided	Strongly agree	Agree	Strongly agree	Strongly agree	Agree	Strongly agree	Agree
27	Male	Morning	Yes	Permanent	Undecided	Disagree	Disagree	Undecided	Undecided	Undecided	Undecided	Agree	Agree	Undecided	Agree	Agree	Undecided	Undecided	Strongly agree	Strongly agree	Disagree	Disagree	Disagree	Strongly agree	Strongly agree	Agree	Agree	Strongly agree	Strongly agree	Undecided	Agree	Agree	Undecided	Undecided	Strongly agree	Strongly agree
34	Male	Morning	Yes	Permanent	Agree	Agree	Agree	Strongly agree	Strongly agree	Agree	Strongly agree	Agree	Agree	Strongly agree	Agree	Strongly agree	Strongly agree	Strongly agree	Strongly agree	Strongly agree	Agree	Agree	Agree	Agree	Agree	Agree	Agree	Agree	Agree	Agree	Agree	Agree	Strongly agree	Strongly agree	Strongly agree	Strongly agree
25	Female	Morning	Yes	Permanent	Agree	Undecided	Agree	Undecided	Agree	Agree	Undecided	Undecided	Agree	Undecided	Undecided	Undecided	Undecided	Undecided	Agree	Agree	Strongly agree	Strongly agree	Strongly agree	Strongly agree	Strongly agree	Strongly agree	Strongly agree	Strongly agree	Strongly agree	Strongly agree	Strongly agree	Strongly agree	Strongly agree	Strongly agree	Strongly agree	Strongly agree
28	Female	Morning	Yes	Permanent	Agree	Strongly agree	Strongly agree	Strongly agree	Agree	Strongly agree	Strongly agree	Agree	Strongly agree	Strongly agree	Strongly agree	Strongly agree	Strongly agree	Strongly agree	Strongly agree	Strongly agree	Agree	Strongly agree	Agree	Agree	Strongly agree	Strongly agree	Strongly agree	Agree	Undecided	Undecided	Agree	Agree	Agree	Agree	Strongly agree	Strongly agree
23	Female	Morning	Yes	Temporary employment	Strongly agree	Agree	Strongly agree	Disagree	Agree	Agree	Undecided	Agree	Undecided	Strongly agree	Agree	Agree	Agree	Undecided	Agree	Undecided	Strongly agree	Strongly agree	Strongly agree	Strongly agree	Strongly agree	Strongly agree	Strongly agree	Agree	Strongly agree	Agree	Agree	Agree	Undecided	Undecided	Agree	Agree
24	Female	Morning	Yes	Temporary employment	Strongly agree	Undecided	Agree	Strongly agree	Undecided	Strongly agree	Agree	Strongly agree	Agree	Strongly agree	Strongly agree	Agree	Strongly agree	Strongly agree	Agree	Strongly agree	Agree	Undecided	Strongly agree	Undecided	Agree	Strongly agree	Strongly agree	Agree	Strongly agree	Agree	Strongly agree	Strongly agree	Strongly agree	Strongly agree	Strongly agree	Strongly agree
21	Female	Morning	Yes	Permanent	Strongly agree	Agree	Strongly agree	Disagree	Agree	Agree	Undecided	Agree	Strongly agree	Agree	Strongly agree	Agree	Agree	Strongly agree	Strongly agree	Strongly agree	Strongly agree	Undecided	Undecided	Undecided	Strongly agree	Undecided	Strongly agree	Strongly agree	Strongly agree	Strongly agree	Strongly agree	Strongly agree	Agree	Agree	Strongly agree	Strongly agree
21	Female	Morning	Yes	Temporary employment	Agree	Agree	Agree	Agree	Agree	Agree	Agree	Agree	Agree	Agree	Agree	Agree	Agree	Agree	Agree	Agree	Agree	Agree	Agree	Agree	Agree	Agree	Agree	Agree	Agree	Agree	Agree	Agree	Agree	Agree	Agree	Agree
21	Female	Morning	Yes	Permanent	Agree	Agree	Agree	Agree	Agree	Agree	Agree	Agree	Agree	Agree	Agree	Agree	Agree	Agree	Agree	Agree	Agree	Agree	Agree	Agree	Agree	Agree	Agree	Agree	Agree	Agree	Agree	Agree	Agree	Agree	Agree	Agree
27	Female	Morning	Yes	Permanent	Strongly agree	Strongly agree	Strongly agree	Strongly agree	Strongly agree	Strongly agree	Strongly agree	Strongly agree	Strongly agree	Strongly agree	Strongly agree	Strongly agree	Strongly agree	Strongly agree	Strongly agree	Strongly agree	Agree	Strongly agree	Agree	Strongly agree	Strongly agree	Strongly agree	Strongly agree	Agree	Strongly agree	Strongly agree	Strongly agree	Strongly agree	Strongly agree	Strongly agree	Strongly agree	Strongly agree
27	Female	Morning	Yes	Permanent	Agree	Agree	Agree	Agree	Agree	Agree	Agree	Agree	Agree	Agree	Strongly agree	Strongly agree	Strongly agree	Strongly agree	Strongly agree	Strongly agree	Agree	Agree	Agree	Agree	Agree	Agree	Agree	Agree	Agree	Agree	Strongly agree	Strongly agree	Strongly agree	Strongly agree	Strongly agree	Strongly agree
23	Female	Morning	Yes	Temporary employment	Strongly agree	Agree	Strongly agree	Strongly agree	Strongly agree	Strongly agree	Strongly agree	Strongly agree	Strongly agree	Strongly agree	Strongly agree	Strongly agree	Strongly agree	Strongly agree	Strongly agree	Strongly agree	Strongly agree	Strongly agree	Strongly agree	Strongly agree	Strongly agree	Strongly agree	Strongly agree	Strongly agree	Strongly agree	Strongly agree	Strongly agree	Strongly agree	Strongly agree	Strongly agree	Strongly agree	Strongly agree
24	Male	Morning	Yes	Temporary employment	Agree	Undecided	Undecided	Agree	Agree	Strongly agree	Agree	Undecided	Agree	Undecided	Undecided	Undecided	Agree	Undecided	Strongly agree	Strongly agree	Undecided	Agree	Agree	Undecided	Strongly agree	Strongly agree	Undecided	Undecided	Strongly agree	Strongly agree	Agree	Strongly agree	Agree	Agree	Strongly agree	Agree
23	Female	Morning	Yes	Temporary employment	Strongly agree	Strongly agree	Strongly agree	Agree	Agree	Agree	Strongly agree	Strongly agree	Strongly agree	Strongly agree	Agree	Undecided	Undecided	Strongly agree	Strongly agree	Strongly agree	Strongly agree	Strongly agree	Strongly agree	Agree	Agree	Strongly agree	Strongly agree	Strongly agree	Strongly agree	Strongly agree	Agree	Undecided	Undecided	Strongly agree	Strongly agree	Strongly agree
23	Female	Morning	Yes	Temporary employment	Agree	Agree	Agree	Agree	Agree	Agree	Agree	Agree	Agree	Agree	Undecided	Agree	Undecided	Undecided	Agree	Agree	Undecided	Undecided	Undecided	Undecided	Undecided	Undecided	Undecided	Undecided	Undecided	Undecided	Disagree	Undecided	Agree	Undecided	Agree	Undecided
22	Male	Morning	Yes	Temporary employment	Agree	Agree	Agree	Strongly agree	Strongly agree	Agree	Agree	Strongly agree	Agree	Agree	Agree	Agree	Agree	Agree	Strongly agree	Strongly agree	Strongly agree	Agree	Agree	Agree	Strongly agree	Strongly agree	Agree	Agree	Agree	Strongly agree	Strongly agree	Strongly agree	Strongly agree	Strongly agree	Agree	Strongly agree
22	Female	Morning	Yes	Temporary employment	Strongly agree	Agree	Agree	Strongly agree	Strongly agree	Strongly agree	Strongly agree	Agree	Strongly agree	Strongly agree	Strongly agree	Strongly agree	Strongly agree	Strongly agree	Strongly agree	Strongly agree	Agree	Undecided	Undecided	Agree	Agree	Agree	Agree	Undecided	Agree	Agree	Agree	Agree	Agree	Agree	Agree	Agree
23	Male	Late	Yes	Temporary employment	Strongly agree	Strongly agree	Strongly agree	Agree	Strongly agree	Strongly agree	Strongly agree	Strongly agree	Agree	Strongly agree	Strongly agree	Strongly agree	Undecided	Agree	Strongly agree	Agree	Strongly agree	Strongly agree	Strongly agree	Strongly agree	Strongly agree	Strongly agree	Strongly agree	Strongly agree	Strongly agree	Strongly agree	Strongly agree	Strongly agree	Strongly agree	Strongly agree	Strongly agree	Strongly agree
21	Female	Morning	Yes	Temporary employment	Agree	Strongly agree	Agree	Strongly agree	Strongly agree	Disagree	Strongly agree	Strongly agree	Agree	Agree	Strongly agree	Strongly agree	Disagree	Strongly agree	Agree	Strongly agree	Strongly agree	Agree	Strongly agree	Strongly agree	Strongly agree	Undecided	Strongly agree	Strongly agree	Agree	Agree	Agree	Agree	Undecided	Undecided	Strongly agree	Strongly agree
25	Female	Morning	Yes	Temporary employment	Strongly disagree	Disagree	Disagree	Strongly disagree	Strongly disagree	Strongly disagree	Disagree	Disagree	Disagree	Disagree	Strongly disagree	Strongly disagree	Strongly disagree	Strongly disagree	Strongly disagree	Strongly disagree	Agree	Agree	Agree	Agree	Agree	Agree	Agree	Agree	Agree	Agree	Agree	Agree	Agree	Agree	Agree	Agree
21	Female	Morning	Yes	Temporary employment	Undecided	Agree	Agree	Agree	Agree	Agree	Undecided	Agree	Agree	Agree	Agree	Agree	Agree	Agree	Agree	Agree	Undecided	Agree	Agree	Agree	Agree	Agree	Undecided	Agree	Agree	Agree	Agree	Agree	Agree	Agree	Agree	Agree
30	Female	Morning	Yes	Permanent	Strongly agree	Strongly agree	Strongly agree	Strongly agree	Strongly agree	Strongly agree	Strongly agree	Strongly agree	Strongly agree	Strongly agree	Strongly agree	Strongly agree	Strongly agree	Strongly agree	Strongly agree	Strongly agree	Agree	Agree	Agree	Agree	Agree	Agree	Agree	Agree	Agree	Agree	Agree	Agree	Agree	Agree	Agree	Agree
39	Female	Morning	Yes	Permanent	Strongly agree	Strongly agree	Strongly agree	Strongly agree	Strongly agree	Strongly agree	Strongly agree	Strongly agree	Strongly agree	Strongly agree	Agree	Strongly agree	Strongly agree	Strongly agree	Strongly agree	Strongly agree	Agree	Agree	Agree	Agree	Agree	Agree	Agree	Agree	Agree	Agree	Agree	Agree	Agree	Agree	Agree	Agree
22	Female	Morning	Yes	Temporary employment	Strongly agree	Strongly agree	Strongly agree	Strongly agree	Strongly agree	Strongly agree	Strongly agree	Strongly agree	Strongly agree	Strongly agree	Strongly agree	Strongly agree	Agree	Agree	Strongly agree	Agree	Strongly agree	Strongly agree	Strongly agree	Undecided	Agree	Agree	Agree	Agree	Agree	Agree	Strongly agree	Strongly agree	Agree	Agree	Strongly agree	Agree
23	Male	Morning	Yes	Temporary employment	Strongly agree	Agree	Agree	Strongly agree	Strongly agree	Agree	Agree	Agree	Strongly agree	Strongly agree	Strongly agree	Strongly agree	Strongly agree	Strongly agree	Strongly agree	Strongly agree	Strongly agree	Strongly agree	Agree	Strongly agree	Strongly agree	Agree	Agree	Strongly agree	Strongly agree	Strongly agree	Agree	Agree	Strongly agree	Agree	Agree	Agree
25	Male	Late	Yes	Temporary employment	Strongly agree	Strongly agree	Strongly agree	Agree	Strongly agree	Agree	Strongly agree	Strongly agree	Strongly agree	Agree	Strongly agree	Strongly agree	Agree	Agree	Strongly agree	Strongly agree	Strongly agree	Strongly agree	Agree	Strongly agree	Strongly agree	Agree	Strongly agree	Strongly agree	Strongly agree	Agree	Strongly agree	Agree	Strongly agree	Agree	Strongly agree	Agree
22	Male	Morning	Yes	Temporary employment	Agree	Agree	Agree	Agree	Agree	Agree	Undecided	Undecided	Undecided	Agree	Undecided	Agree	Agree	Undecided	Strongly agree	Undecided	Strongly agree	Agree	Agree	Agree	Agree	Agree	Strongly agree	Strongly agree	Strongly agree	Agree	Strongly agree	Strongly agree	Agree	Undecided	Strongly agree	Strongly agree
22	Male	Morning	Yes	Temporary employment	Strongly agree	Agree	Undecided	Agree	Strongly agree	Strongly agree	Agree	Strongly agree	Strongly agree	Agree	Strongly agree	Strongly agree	Agree	Agree	Strongly agree	Strongly agree	Strongly agree	Strongly agree	Undecided	Agree	Strongly agree	Strongly agree	Agree	Strongly agree	Strongly agree	Agree	Strongly agree	Strongly agree	Agree	Agree	Agree	Undecided
27	Female	Morning	Yes	Permanent	Strongly agree	Agree	Agree	Agree	Agree	Agree	Agree	Agree	Strongly disagree	Agree	Agree	Agree	Agree	Agree	Agree	Agree	Strongly agree	Strongly agree	Strongly agree	Strongly agree	Strongly agree	Strongly agree	Strongly agree	Strongly agree	Strongly agree	Strongly agree	Agree	Agree	Agree	Agree	Agree	Agree
28	Male	Morning	Yes	Temporary employment	Agree	Strongly agree	Strongly agree	Undecided	Disagree	Agree	Agree	Strongly agree	Strongly disagree	Strongly agree	Strongly agree	Strongly agree	Strongly agree	Strongly agree	Strongly disagree	Strongly disagree	Strongly agree	Strongly agree	Strongly agree	Strongly agree	Strongly agree	Strongly agree	Agree	Strongly agree	Strongly agree	Strongly agree	Strongly agree	Strongly agree	Strongly agree	Strongly agree	Strongly disagree	Strongly disagree
25	Female	Morning	Yes	Temporary employment	Strongly agree	Agree	Agree	Strongly agree	Strongly agree	Agree	Agree	Strongly agree	Strongly agree	Strongly agree	Strongly agree	Strongly agree	Strongly agree	Strongly agree	Strongly agree	Strongly agree	Agree	Strongly agree	Strongly agree	Strongly agree	Agree	Agree	Strongly agree	Agree	Strongly agree	Strongly agree	Strongly agree	Strongly agree	Strongly agree	Strongly agree	Strongly agree	Strongly agree
24	Female	Morning	Yes	Temporary employment	Agree	Agree	Agree	Undecided	Agree	Strongly agree	Agree	Strongly agree	Strongly agree	Strongly agree	Strongly agree	Agree	Strongly agree	Agree	Agree	Agree	Agree	Undecided	Agree	Agree	Agree	Undecided	Agree	Agree	Undecided	Agree	Agree	Agree	Undecided	Agree	Agree	Undecided
24	Female	Morning	Yes	Temporary employment	Strongly agree	Strongly agree	Agree	Agree	Agree	Agree	Agree	Strongly agree	Agree	Undecided	Agree	Undecided	Agree	Strongly agree	Agree	Agree	Strongly agree	Strongly agree	Strongly agree	Strongly agree	Strongly agree	Strongly agree	Strongly agree	Undecided	Undecided	Agree	Agree	Agree	Undecided	Agree	Undecided	Undecided
21	Female	Morning	No		Strongly agree	Strongly agree	Strongly agree	Agree	Strongly agree	Agree	Strongly agree	Agree	Strongly agree	Strongly agree	Strongly agree	Strongly agree	Strongly agree	Strongly agree	Strongly agree	Strongly agree	Strongly agree	Strongly agree	Strongly agree	Agree	Strongly agree	Strongly agree	Agree	Strongly agree	Strongly agree	Strongly agree	Strongly agree	Agree	Strongly agree	Agree	Strongly agree	Strongly agree
21	Female	Morning	Yes	Permanent	Strongly agree	Agree	Agree	Undecided	Agree	Agree	Agree	Agree	Agree	Agree	Agree	Agree	Strongly agree	Strongly agree	Strongly agree	Strongly agree	Strongly agree	Strongly agree	Strongly agree	Strongly agree	Strongly agree	Strongly agree	Strongly agree	Strongly agree	Strongly agree	Strongly agree	Strongly agree	Strongly agree	Strongly agree	Strongly agree	Strongly agree	Strongly agree
27	Male	Late	Yes	Permanent	Strongly agree	Agree	Agree	Strongly agree	Agree	Agree	Agree	Agree	Agree	Agree	Strongly agree	Strongly agree	Strongly agree	Strongly agree	Agree	Agree	Disagree	Undecided	Undecided	Undecided	Undecided	Undecided	Strongly agree	Undecided	Undecided	Undecided	Agree	Agree	Undecided	Agree	Agree	Undecided
22	Female	Morning	No		Agree	Agree	Agree	Agree	Strongly agree	Undecided	Agree	Agree	Undecided	Agree	Strongly agree	Strongly agree	Strongly agree	Strongly agree	Strongly agree	Strongly agree	Agree	Agree	Agree	Strongly agree	Strongly agree	Agree	Agree	Agree	Agree	Agree	Agree	Agree	Agree	Agree	Agree	Agree
24	Female	Late	Yes	Temporary employment	Agree	Agree	Agree	Undecided	Agree	Agree	Agree	Agree	Agree	Agree	Agree	Agree	Agree	Agree	Agree	Agree	Agree	Agree	Agree	Agree	Agree	Agree	Agree	Agree	Agree	Agree	Agree	Agree	Agree	Agree	Agree	Agree
26	Female	Late	Yes	Temporary employment	Agree	Agree	Agree	Agree	Agree	Agree	Agree	Agree	Agree	Agree	Agree	Agree	Agree	Agree	Agree	Agree	Undecided	Undecided	Undecided	Undecided	Undecided	Undecided	Undecided	Undecided	Undecided	Undecided	Agree	Undecided	Agree	Agree	Agree	Agree
24	Male	Late	Yes	Permanent	Agree	Strongly agree	Strongly agree	Agree	Agree	Disagree	Disagree	Agree	Strongly agree	Strongly agree	Strongly agree	Strongly agree	Agree	Undecided	Strongly agree	Undecided	Strongly agree	Strongly agree	Strongly agree	Agree	Strongly agree	Undecided	Disagree	Strongly agree	Strongly agree	Strongly agree	Agree	Strongly agree	Undecided	Strongly disagree	Strongly agree	Agree
26	Female	Late	Yes	Temporary employment	Agree	Agree	Agree	Agree	Agree	Agree	Undecided	Agree	Strongly agree	Strongly agree	Strongly agree	Strongly agree	Strongly agree	Strongly agree	Strongly agree	Agree	Agree	Agree	Agree	Agree	Agree	Agree	Agree	Agree	Agree	Agree	Agree	Agree	Agree	Agree	Agree	Agree
32	Male	Late	Yes	Permanent	Agree	Agree	Agree	Agree	Agree	Agree	Agree	Agree	Agree	Agree	Strongly agree	Agree	Agree	Agree	Agree	Agree	Agree	Agree	Strongly agree	Strongly agree	Agree	Agree	Agree	Strongly agree	Agree	Agree	Agree	Agree	Agree	Agree	Agree	Agree
25	Female	Late	Yes	Permanent	Strongly agree	Strongly agree	Strongly agree	Strongly agree	Strongly agree	Strongly agree	Strongly agree	Strongly agree	Strongly agree	Strongly agree	Strongly agree	Strongly agree	Strongly agree	Strongly agree	Strongly agree	Strongly agree	Strongly agree	Strongly agree	Strongly agree	Strongly agree	Strongly agree	Strongly agree	Strongly agree	Strongly agree	Strongly agree	Strongly agree	Strongly agree	Strongly agree	Strongly agree	Strongly agree	Strongly agree	Strongly agree
30	Female	Late	Yes	Permanent	Agree	Strongly agree	Strongly agree	Strongly agree	Agree	Agree	Agree	Strongly agree	Strongly agree	Strongly agree	Agree	Agree	Strongly agree	Strongly agree	Strongly agree	Agree	Strongly agree	Agree	Agree	Agree	Agree	Agree	Strongly agree	Strongly agree	Agree	Strongly agree	Agree	Agree	Strongly agree	Strongly agree	Strongly agree	Strongly agree
22	Female	Late	No		Agree	Undecided	Agree	Agree	Agree	Strongly agree	Agree	Agree	Disagree	Strongly agree	Strongly agree	Agree	Agree	Agree	Agree	Strongly agree	Agree	Disagree	Strongly agree	Strongly agree	Strongly agree	Strongly agree	Strongly agree	Disagree	Strongly disagree	Strongly agree	Strongly agree	Strongly agree	Disagree	Disagree	Strongly agree	Disagree
22	Female	Late	No		Strongly agree	Strongly agree	Strongly agree	Strongly agree	Strongly agree	Strongly agree	Strongly agree	Strongly agree	Strongly agree	Strongly agree	Strongly agree	Strongly agree	Strongly agree	Strongly agree	Strongly agree	Strongly agree	Agree	Agree	Agree	Agree	Agree	Agree	Agree	Agree	Agree	Agree	Agree	Agree	Strongly agree	Strongly agree	Agree	Strongly agree
21	Female	Late	No		Agree	Agree	Agree	Undecided	Strongly agree	Agree	Undecided	Undecided	Disagree	Undecided	Strongly agree	Strongly agree	Undecided	Agree	Strongly agree	Strongly agree	Strongly agree	Strongly agree	Agree	Strongly agree	Strongly agree	Strongly agree	Undecided	Undecided	Agree	Disagree	Agree	Strongly agree	Strongly agree	Agree	Undecided	Strongly agree
24	Female	Late	Yes	Temporary employment	Undecided	Agree	Agree	Disagree	Agree	Agree	Agree	Agree	Agree	Agree	Strongly agree	Agree	Strongly agree	Strongly agree	Strongly agree	Strongly agree	Agree	Agree	Agree	Agree	Agree	Agree	Agree	Agree	Agree	Agree	Strongly agree	Strongly agree	Strongly agree	Strongly agree	Strongly agree	Strongly agree
23	Female	Late	Yes	Temporary employment	Agree	Agree	Agree	Undecided	Undecided	Agree	Undecided	Agree	Undecided	Undecided	Agree	Agree	Agree	Agree	Agree	Agree	Strongly agree	Strongly agree	Strongly agree	Strongly agree	Strongly agree	Strongly agree	Strongly agree	Strongly agree	Strongly agree	Strongly agree	Strongly agree	Strongly agree	Strongly agree	Strongly agree	Strongly agree	Strongly agree
32	Female	Late	Yes	Permanent	Agree	Agree	Agree	Strongly agree	Agree	Agree	Agree	Strongly agree	Agree	Agree	Strongly agree	Strongly agree	Strongly agree	Strongly agree	Agree	Agree	Agree	Strongly agree	Strongly agree	Strongly agree	Strongly agree	Strongly agree	Agree	Agree	Strongly agree	Agree	Agree	Agree	Agree	Agree	Agree	Agree
22	Female	Late	Yes	Temporary employment	Strongly agree	Undecided	Strongly agree	Strongly agree	Strongly agree	Undecided	Undecided	Undecided	Strongly agree	Strongly agree	Strongly agree	Strongly agree	Strongly agree	Strongly agree	Strongly agree	Strongly agree	Strongly agree	Strongly agree	Strongly agree	Strongly agree	Strongly agree	Strongly agree	Strongly agree	Strongly agree	Strongly agree	Strongly agree	Strongly agree	Strongly agree	Strongly agree	Strongly agree	Strongly agree	Strongly agree
21	Female	Late	Yes	Temporary employment	Agree	Strongly agree	Strongly agree	Agree	Agree	Strongly disagree	Undecided	Agree	Strongly agree	Strongly agree	Agree	Strongly agree	Undecided	Agree	Agree	Strongly agree	Agree	Undecided	Undecided	Agree	Agree	Agree	Agree	Agree	Agree	Strongly agree	Agree	Agree	Agree	Agree	Agree	Agree
21	Female	Late	Yes	Temporary employment	Strongly agree	Strongly agree	Strongly agree	Agree	Strongly agree	Agree	Strongly agree	Strongly agree	Strongly agree	Strongly agree	Strongly agree	Strongly agree	Strongly agree	Strongly agree	Strongly agree	Strongly agree	Strongly agree	Strongly agree	Strongly agree	Strongly agree	Strongly agree	Strongly agree	Strongly agree	Strongly agree	Strongly agree	Strongly agree	Strongly agree	Strongly agree	Strongly agree	Strongly agree	Agree	Strongly agree
23	Female	Late	Yes	Temporary employment	Strongly agree	Strongly agree	Agree	Agree	Strongly agree	Agree	Agree	Strongly agree	Agree	Agree	Agree	Strongly agree	Strongly agree	Strongly agree	Agree	Agree	Strongly agree	Strongly agree	Strongly agree	Strongly agree	Strongly agree	Agree	Agree	Strongly agree	Strongly agree	Strongly agree	Strongly agree	Strongly agree	Strongly agree	Strongly agree	Strongly agree	Strongly agree
22	Female	Late	Yes	Temporary employment	Strongly agree	Agree	Agree	Agree	Strongly agree	Strongly agree	Agree	Strongly agree	Agree	Agree	Agree	Strongly agree	Agree	Agree	Strongly agree	Strongly agree	Agree	Agree	Agree	Strongly agree	Strongly agree	Agree	Strongly agree	Agree	Strongly agree	Strongly agree	Strongly agree	Strongly agree	Agree	Agree	Strongly agree	Strongly agree
26	Female	Late	Yes	Temporary employment	Agree	Agree	Strongly agree	Strongly agree	Strongly agree	Agree	Agree	Agree	Agree	Strongly agree	Strongly agree	Agree	Agree	Agree	Strongly agree	Agree	Agree	Agree	Agree	Agree	Agree	Agree	Agree	Agree	Agree	Agree	Agree	Agree	Agree	Agree	Agree	Agree
23	Female	Late	No		Strongly agree	Strongly agree	Strongly agree	Strongly agree	Strongly agree	Strongly agree	Strongly agree	Strongly agree	Strongly agree	Strongly agree	Strongly agree	Strongly agree	Strongly agree	Strongly agree	Strongly agree	Strongly agree	Agree	Agree	Agree	Agree	Agree	Agree	Agree	Agree	Agree	Agree	Agree	Agree	Agree	Agree	Agree	Agree
25	Female	Late	Yes	Temporary employment	Strongly agree	Agree	Agree	Agree	Undecided	Agree	Agree	Strongly agree	Agree	Agree	Strongly agree	Strongly agree	Agree	Agree	Strongly agree	Strongly agree	Strongly agree	Strongly agree	Agree	Agree	Agree	Strongly agree	Strongly agree	Agree	Agree	Agree	Strongly agree	Strongly agree	Strongly agree	Strongly agree	Strongly agree	Strongly agree
21	Female	Late	No		Agree	Strongly agree	Agree	Strongly agree	Strongly agree	Strongly agree	Strongly agree	Strongly agree	Strongly agree	Strongly agree	Strongly agree	Strongly agree	Strongly agree	Strongly agree	Strongly agree	Strongly agree	Strongly agree	Strongly agree	Strongly agree	Strongly agree	Strongly agree	Strongly agree	Strongly agree	Strongly agree	Strongly agree	Strongly agree	Strongly agree	Strongly agree	Strongly agree	Strongly agree	Strongly agree	Strongly agree
22	Female	Late	No		Agree	Agree	Agree	Agree	Agree	Agree	Agree	Agree	Agree	Strongly agree	Strongly agree	Strongly agree	Strongly agree	Strongly agree	Strongly agree	Strongly agree	Undecided	Agree	Undecided	Agree	Agree	Strongly agree	Agree	Agree	Agree	Strongly agree	Strongly agree	Strongly agree	Strongly agree	Strongly agree	Strongly agree	Strongly agree
28	Female	Late	Yes	Permanent	Strongly agree	Strongly agree	Strongly agree	Agree	Strongly agree	Strongly disagree	Agree	Strongly agree	Strongly agree	Agree	Strongly agree	Strongly agree	Strongly agree	Agree	Strongly agree	Strongly agree	Strongly agree	Strongly agree	Strongly agree	Strongly agree	Strongly agree	Strongly agree	Strongly agree	Strongly agree	Strongly agree	Strongly agree	Strongly agree	Strongly agree	Strongly agree	Strongly agree	Strongly agree	Strongly agree
23	Male	Late	Yes	Temporary employment	Agree	Agree	Agree	Undecided	Strongly agree	Agree	Agree	Strongly agree	Agree	Strongly agree	Strongly agree	Strongly agree	Agree	Agree	Strongly agree	Strongly agree	Strongly agree	Strongly agree	Strongly agree	Agree	Strongly agree	Strongly agree	Strongly agree	Strongly agree	Strongly agree	Strongly agree	Strongly agree	Strongly agree	Strongly agree	Strongly agree	Strongly agree	Strongly agree
33	Female	Late	Yes	Temporary employment	Strongly agree	Strongly agree	Strongly agree	Strongly agree	Strongly agree	Strongly agree	Strongly agree	Strongly agree	Strongly agree	Strongly agree	Strongly agree	Strongly agree	Strongly agree	Strongly agree	Strongly agree	Strongly agree	Strongly agree	Strongly agree	Strongly agree	Strongly agree	Strongly agree	Strongly agree	Strongly agree	Strongly agree	Strongly agree	Strongly agree	Strongly agree	Strongly agree	Strongly agree	Strongly agree	Strongly agree	Strongly agree
26	Female	Late	Yes	Permanent	Agree	Agree	Undecided	Agree	Agree	Disagree	Agree	Agree	Agree	Agree	Agree	Agree	Agree	Agree	Agree	Agree	Agree	Agree	Agree	Agree	Agree	Agree	Agree	Agree	Agree	Agree	Agree	Agree	Agree	Agree	Agree	Agree
20	Female	Late	No		Strongly agree	Agree	Undecided	Undecided	Agree	Undecided	Undecided	Agree	Undecided	Agree	Strongly agree	Strongly agree	Strongly agree	Agree	Strongly agree	Agree	Strongly agree	Agree	Agree	Agree	Strongly agree	Disagree	Agree	Strongly agree	Strongly agree	Strongly agree	Strongly agree	Strongly agree	Agree	Undecided	Undecided	Agree
39	Male	Late	Yes	Permanent	Strongly agree	Strongly agree	Strongly agree	Agree	Agree	Agree	Agree	Undecided	Strongly agree	Strongly agree	Agree	Strongly agree	Undecided	Strongly agree	Strongly agree	Strongly agree	Strongly agree	Strongly agree	Strongly agree	Strongly agree	Strongly agree	Strongly agree	Strongly agree	Strongly agree	Strongly agree	Strongly agree	Strongly agree	Strongly agree	Strongly agree	Strongly agree	Strongly agree	Strongly agree
21	Female	Late	Yes	Temporary employment	Agree	Agree	Agree	Strongly agree	Strongly agree	Strongly agree	Agree	Agree	Strongly agree	Strongly agree	Strongly agree	Strongly agree	Strongly agree	Strongly agree	Strongly agree	Agree	Agree	Agree	Agree	Strongly agree	Strongly agree	Strongly agree	Agree	Agree	Agree	Agree	Strongly agree	Strongly agree	Strongly agree	Strongly agree	Strongly agree	Strongly agree
21	Female	Late	Yes	Temporary employment	Strongly agree	Agree	Strongly agree	Agree	Agree	Agree	Agree	Strongly agree	Undecided	Agree	Strongly agree	Strongly agree	Agree	Agree	Undecided	Undecided	Strongly agree	Agree	Agree	Strongly agree	Strongly agree	Strongly agree	Strongly agree	Strongly agree	Strongly agree	Strongly agree	Strongly agree	Strongly agree	Strongly agree	Strongly agree	Strongly agree	Strongly agree
20	Female	Late	No		Agree	Undecided	Agree	Agree	Strongly agree	Agree	Agree	Undecided	Strongly agree	Agree	Strongly agree	Strongly agree	Undecided	Undecided	Agree	Strongly agree	Agree	Disagree	Agree	Strongly agree	Strongly agree	Strongly agree	Undecided	Agree	Strongly agree	Agree	Strongly agree	Strongly agree	Undecided	Undecided	Undecided	Strongly agree
22	Female	Late	Yes	Temporary employment	Disagree	Agree	Agree	Undecided	Agree	Disagree	Undecided	Agree	Agree	Agree	Agree	Agree	Agree	Agree	Agree	Undecided	Strongly agree	Strongly agree	Strongly agree	Agree	Agree	Strongly agree	Strongly agree	Strongly agree	Strongly agree	Strongly agree	Agree	Agree	Strongly agree	Strongly agree	Strongly agree	Strongly agree
20	Female	Late	Yes	Temporary employment	Strongly agree	Strongly agree	Strongly agree	Agree	Strongly agree	Undecided	Undecided	Strongly agree	Strongly agree	Strongly agree	Strongly agree	Strongly agree	Strongly agree	Strongly agree	Strongly agree	Strongly agree	Strongly agree	Strongly agree	Strongly agree	Strongly agree	Strongly agree	Agree	Undecided	Strongly agree	Strongly agree	Agree	Strongly agree	Strongly agree	Strongly agree	Strongly agree	Strongly agree	Strongly agree
39	Male	Late	Yes	Temporary employment	Strongly agree	Strongly agree	Strongly agree	Agree	Strongly agree	Strongly agree	Agree	Agree	Agree	Agree	Agree	Agree	Agree	Agree	Agree	Strongly agree	Strongly agree	Strongly agree	Strongly agree	Strongly agree	Strongly agree	Agree	Agree	Strongly agree	Agree	Agree	Agree	Agree	Strongly agree	Agree	Agree	Agree
35	Female	Late	Yes	Permanent	Strongly agree	Strongly agree	Agree	Undecided	Agree	Strongly agree	Strongly agree	Agree	Undecided	Agree	Strongly agree	Strongly agree	Undecided	Strongly agree	Undecided	Agree	Strongly agree	Strongly agree	Strongly agree	Strongly agree	Strongly agree	Strongly agree	Strongly agree	Strongly agree	Strongly agree	Strongly agree	Agree	Agree	Strongly agree	Strongly agree	Strongly agree	Strongly agree
22	Female	Late	Yes	Temporary employment	Agree	Strongly disagree	Undecided	Agree	Undecided	Undecided	Undecided	Agree	Undecided	Strongly disagree	Strongly agree	Strongly agree	Undecided	Undecided	Undecided	Agree	Strongly agree	Strongly disagree	Disagree	Strongly agree	Strongly agree	Agree	Agree	Undecided	Agree	Strongly agree	Agree	Agree	Undecided	Undecided	Undecided	Undecided
21	Male	Morning	Yes	Permanent	Strongly agree	Agree	Undecided	Undecided	Disagree	Undecided	Agree	Agree	Undecided	Disagree	Agree	Agree	Undecided	Disagree	Undecided	Undecided	Disagree	Disagree	Disagree	Disagree	Disagree	Disagree	Disagree	Disagree	Disagree	Disagree	Agree	Agree	Disagree	Disagree	Undecided	Undecided
26	Female	Late	Yes	Temporary employment	Undecided	Undecided	Undecided	Strongly disagree	Undecided	Strongly agree	Strongly disagree	Strongly disagree	Undecided	Undecided	Undecided	Strongly agree	Disagree	Disagree	Strongly disagree	Disagree	Disagree	Disagree	Disagree	Disagree	Disagree	Disagree	Disagree	Disagree	Disagree	Disagree	Disagree	Strongly agree	Undecided	Undecided	Strongly agree	Undecided
24	Female	Late	Yes	Temporary employment	Undecided	Strongly disagree	Undecided	Agree	Agree	Undecided	Strongly disagree	Strongly disagree	Strongly disagree	Strongly disagree	Strongly agree	Strongly agree	Agree	Undecided	Strongly disagree	Undecided	Strongly disagree	Strongly disagree	Strongly disagree	Strongly disagree	Agree	Strongly disagree	Strongly disagree	Strongly disagree	Strongly disagree	Strongly disagree	Strongly disagree	Strongly disagree	Strongly disagree	Strongly disagree	Strongly disagree	Strongly disagree
23	Female	Late	Yes	Temporary employment	Strongly agree	Undecided	Agree	Strongly agree	Strongly agree	Agree	Agree	Strongly agree	Undecided	Strongly agree	Strongly agree	Strongly agree	Strongly agree	Agree	Agree	Agree	Strongly agree	Agree	Agree	Strongly agree	Strongly agree	Strongly agree	Strongly agree	Strongly agree	Strongly agree	Strongly agree	Strongly agree	Strongly agree	Agree	Agree	Strongly agree	Strongly agree
25	Male	Late	Yes	Permanent	Agree	Agree	Agree	Strongly agree	Strongly agree	Agree	Agree	Strongly agree	Agree	Agree	Agree	Strongly agree	Agree	Agree	Agree	Agree	Agree	Agree	Agree	Strongly agree	Strongly agree	Agree	Strongly agree	Strongly agree	Strongly agree	Strongly agree	Strongly agree	Strongly agree	Strongly agree	Strongly agree	Agree	Agree
21	Female	Late	Yes	Temporary employment	Undecided	Agree	Undecided	Agree	Agree	Agree	Disagree	Undecided	Undecided	Agree	Undecided	Agree	Undecided	Disagree	Agree	Undecided	Undecided	Undecided	Undecided	Undecided	Undecided	Undecided	Undecided	Undecided	Undecided	Undecided	Undecided	Agree	Undecided	Disagree	Undecided	Agree
21	Female	Late	No		Agree	Undecided	Undecided	Agree	Undecided	Disagree	Undecided	Undecided	Undecided	Agree	Undecided	Agree	Undecided	Undecided	Agree	Undecided	Agree	Undecided	Agree	Undecided	Undecided	Strongly agree	Undecided	Agree	Undecided	Undecided	Undecided	Agree	Agree	Agree	Undecided	Undecided
21	Female	Late	No		Agree	Undecided	Agree	Agree	Agree	Agree	Undecided	Undecided	Agree	Agree	Strongly agree	Strongly agree	Strongly agree	Strongly agree	Agree	Agree	Strongly agree	Strongly agree	Strongly agree	Strongly agree	Strongly agree	Strongly agree	Strongly agree	Strongly agree	Strongly agree	Strongly agree	Strongly agree	Strongly agree	Strongly agree	Strongly agree	Strongly agree	Strongly agree
21	Female	Late	No		Undecided	Agree	Undecided	Undecided	Agree	Undecided	Disagree	Agree	Disagree	Disagree	Undecided	Agree	Undecided	Undecided	Undecided	Undecided	Undecided	Undecided	Undecided	Undecided	Agree	Undecided	Disagree	Agree	Undecided	Disagree	Undecided	Agree	Undecided	Undecided	Undecided	Undecided
21	Female	Late	Yes	Temporary employment	Strongly agree	Undecided	Strongly agree	Agree	Strongly agree	Undecided	Undecided	Strongly agree	Agree	Strongly agree	Agree	Agree	Strongly agree	Strongly agree	Undecided	Undecided	Undecided	Strongly agree	Strongly agree	Strongly agree	Agree	Agree	Undecided	Strongly agree	Strongly agree	Strongly agree	Disagree	Disagree	Strongly agree	Strongly agree	Disagree	Disagree
45	Female	Late	Yes	Permanent	Agree	Agree	Agree	Strongly agree	Strongly agree	Agree	Strongly agree	Strongly agree	Strongly agree	Strongly agree	Strongly agree	Undecided	Agree	Strongly agree	Strongly agree	Strongly agree	Agree	Strongly agree	Agree	Agree	Agree	Agree	Strongly agree	Strongly agree	Strongly agree	Strongly agree	Agree	Agree	Agree	Agree	Agree	Agree
22	Female	Late	Yes	Temporary employment	Agree	Undecided	Agree	Strongly agree	Strongly agree	Disagree	Strongly agree	Agree	Undecided	Agree	Agree	Agree	Agree	Undecided	Agree	Agree	Agree	Undecided	Undecided	Strongly agree	Agree	Agree	Agree	Undecided	Agree	Agree	Strongly agree	Agree	Agree	Strongly agree	Strongly agree	Strongly agree
22	Male	Late	Yes	Temporary employment	Agree	Agree	Agree	Agree	Agree	Agree	Undecided	Agree	Undecided	Disagree	Strongly agree	Strongly agree	Agree	Agree	Agree	Agree	Strongly agree	Strongly agree	Strongly agree	Agree	Strongly agree	Agree	Agree	Strongly agree	Agree	Undecided	Strongly agree	Strongly agree	Strongly agree	Strongly agree	Agree	Agree
21	Female	Late	Yes	Temporary employment	Agree	Agree	Undecided	Disagree	Agree	Agree	Strongly disagree	Agree	Strongly disagree	Disagree	Strongly agree	Strongly agree	Undecided	Undecided	Undecided	Agree	Strongly agree	Strongly agree	Strongly agree	Strongly agree	Strongly agree	Agree	Disagree	Undecided	Strongly agree	Strongly agree	Strongly agree	Strongly agree	Strongly agree	Strongly agree	Agree	Agree
21	Female	Late	No		Disagree	Undecided	Agree	Agree	Agree	Agree	Undecided	Disagree	Agree	Agree	Agree	Strongly agree	Strongly agree	Agree	Undecided	Agree	Agree	Agree	Agree	Strongly agree	Strongly agree	Strongly agree	Disagree	Undecided	Undecided	Undecided	Strongly agree	Strongly agree	Agree	Agree	Agree	Undecided
20	Female	Late	No		Strongly agree	Agree	Agree	Strongly agree	Agree	Agree	Agree	Agree	Agree	Undecided	Strongly agree	Strongly agree	Disagree	Undecided	Undecided	Undecided	Agree	Undecided	Undecided	Strongly agree	Strongly agree	Agree	Agree	Strongly agree	Strongly agree	Strongly agree	Agree	Agree	Strongly agree	Undecided	Agree	Agree
22	Female	Morning	Yes	Temporary employment	Agree	Strongly agree	Undecided	Undecided	Agree	Undecided	Disagree	Disagree	Undecided	Agree	Agree	Strongly agree	Undecided	Undecided	Strongly agree	Agree	Agree	Strongly agree	Agree	Agree	Agree	Strongly agree	Disagree	Undecided	Agree	Strongly agree	Agree	Strongly agree	Undecided	Agree	Strongly agree	Agree
30	Female	Late	Yes	Permanent	Agree	Agree	Strongly agree	Strongly agree	Strongly agree	Agree	Agree	Strongly agree	Strongly agree	Strongly agree	Strongly agree	Strongly agree	Strongly agree	Strongly agree	Strongly agree	Strongly agree	Strongly agree	Strongly agree	Strongly agree	Strongly agree	Strongly agree	Strongly agree	Strongly agree	Strongly agree	Strongly agree	Strongly agree	Strongly agree	Strongly agree	Strongly agree	Strongly agree	Strongly agree	Strongly agree
30	Female	Late	Yes	Temporary employment	Agree	Undecided	Agree	Agree	Strongly agree	Strongly agree	Agree	Agree	Strongly agree	Undecided	Strongly agree	Strongly agree	Strongly agree	Agree	Agree	Undecided	Strongly agree	Undecided	Agree	Agree	Strongly agree	Agree	Agree	Agree	Strongly agree	Undecided	Agree	Agree	Undecided	Undecided	Strongly agree	Strongly agree
20	Male	Late	Yes	Temporary employment	Strongly agree	Strongly agree	Agree	Agree	Agree	Agree	Agree	Agree	Agree	Agree	Agree	Agree	Undecided	Undecided	Agree	Agree	Agree	Agree	Agree	Agree	Agree	Agree	Agree	Agree	Agree	Agree	Disagree	Disagree	Agree	Agree	Agree	Agree
30	Female	Late	Yes	Permanent	Agree	Agree	Agree	Strongly agree	Strongly agree	Strongly agree	Agree	Strongly agree	Agree	Agree	Strongly agree	Strongly agree	Agree	Strongly agree	Strongly agree	Strongly agree	Strongly agree	Strongly agree	Strongly agree	Strongly agree	Strongly agree	Strongly agree	Strongly agree	Strongly agree	Strongly agree	Strongly agree	Strongly agree	Strongly agree	Strongly agree	Strongly agree	Strongly agree	Agree
21	Female	Late	No		Disagree	Strongly disagree	Disagree	Agree	Strongly agree	Agree	Agree	Undecided	Agree	Strongly agree	Strongly agree	Strongly agree	Strongly agree	Strongly agree	Strongly agree	Strongly agree	Strongly agree	Strongly disagree	Disagree	Undecided	Agree	Strongly agree	Strongly agree	Strongly agree	Agree	Strongly agree	Strongly agree	Undecided	Agree	Strongly agree	Strongly agree	Strongly agree
23	Female	Late	No		Agree	Disagree	Agree	Undecided	Disagree	Agree	Agree	Undecided	Disagree	Undecided	Agree	Strongly agree	Agree	Strongly agree	Strongly agree	Strongly agree	Agree	Agree	Undecided	Agree	Agree	Undecided	Disagree	Undecided	Agree	Agree	Agree	Strongly agree	Agree	Strongly agree	Strongly agree	Strongly agree
30	Female	Morning	Yes	Temporary employment	Agree	Agree	Agree	Agree	Agree	Agree	Agree	Agree	Agree	Strongly agree	Strongly agree	Strongly agree	Agree	Strongly agree	Strongly agree	Strongly agree	Strongly agree	Strongly agree	Strongly agree	Strongly agree	Strongly agree	Strongly agree	Strongly agree	Strongly agree	Strongly agree	Strongly agree	Strongly agree	Strongly agree	Strongly agree	Strongly agree	Strongly agree	Strongly agree
21	Male	Late	No		Strongly agree	Agree	Agree	Strongly agree	Undecided	Agree	Strongly agree	Agree	Strongly agree	Strongly agree	Agree	Agree	Agree	Strongly agree	Strongly agree	Strongly agree	Undecided	Strongly agree	Strongly agree	Strongly agree	Agree	Strongly agree	Agree	Agree	Strongly agree	Strongly agree	Agree	Strongly agree	Strongly agree	Strongly agree	Strongly agree	Strongly agree
22	Female	Late	No		Agree	Agree	Undecided	Agree	Agree	Agree	Agree	Agree	Agree	Agree	Agree	Strongly agree	Strongly agree	Strongly agree	Strongly agree	Strongly agree	Undecided	Undecided	Undecided	Undecided	Undecided	Undecided	Undecided	Undecided	Undecided	Undecided	Agree	Agree	Agree	Agree	Agree	Agree
25	Female	Late	Yes	Temporary employment	Strongly agree	Agree	Undecided	Agree	Agree	Strongly agree	Strongly agree	Strongly agree	Strongly agree	Strongly agree	Strongly agree	Strongly agree	Strongly agree	Strongly agree	Strongly agree	Strongly agree	Undecided	Undecided	Undecided	Undecided	Undecided	Undecided	Undecided	Undecided	Undecided	Undecided	Strongly agree	Strongly agree	Strongly agree	Strongly agree	Strongly agree	Strongly agree
31	Male	Late	Yes	Permanent	Agree	Undecided	Agree	Agree	Agree	Agree	Agree	Agree	Agree	Agree	Agree	Agree	Agree	Agree	Agree	Agree	Undecided	Undecided	Undecided	Strongly agree	Agree	Undecided	Strongly agree	Undecided	Agree	Agree	Agree	Agree	Undecided	Undecided	Agree	Agree
21	Female	Late	Yes	Temporary employment	Agree	Strongly agree	Undecided	Strongly agree	Strongly agree	Agree	Strongly agree	Strongly agree	Agree	Strongly agree	Strongly agree	Strongly agree	Strongly agree	Strongly agree	Strongly agree	Strongly agree	Strongly agree	Strongly agree	Strongly agree	Agree	Agree	Strongly agree	Agree	Strongly agree	Agree	Strongly agree	Strongly agree	Strongly agree	Strongly agree	Strongly agree	Strongly agree	Strongly agree
29	Female	Late	Yes	Permanent	Agree	Agree	Agree	Undecided	Agree	Agree	Agree	Strongly agree	Undecided	Agree	Strongly agree	Strongly agree	Strongly agree	Strongly agree	Strongly agree	Agree	Strongly agree	Strongly agree	Strongly agree	Strongly agree	Agree	Agree	Agree	Undecided	Agree	Strongly agree	Strongly agree	Strongly agree	Strongly agree	Strongly agree	Strongly agree	Agree
40	Female	Late	Yes	Permanent	Agree	Agree	Agree	Agree	Agree	Agree	Agree	Agree	Agree	Agree	Agree	Strongly agree	Undecided	Agree	Agree	Agree	Agree	Agree	Strongly agree	Agree	Agree	Agree	Agree	Strongly agree	Strongly agree	Strongly agree	Strongly agree	Strongly agree	Agree	Agree	Agree	Agree
29	Female	Late	Yes	Temporary employment	Undecided	Agree	Undecided	Undecided	Undecided	Agree	Disagree	Undecided	Undecided	Undecided	Strongly agree	Strongly agree	Agree	Agree	Agree	Undecided	Strongly agree	Strongly agree	Strongly agree	Strongly agree	Strongly agree	Strongly agree	Strongly agree	Strongly agree	Strongly agree	Strongly agree	Strongly agree	Strongly agree	Strongly agree	Strongly agree	Strongly agree	Strongly agree
26	Female	Late	Yes	Temporary employment	Agree	Agree	Agree	Agree	Agree	Strongly agree	Agree	Agree	Agree	Strongly agree	Strongly agree	Strongly agree	Strongly agree	Agree	Agree	Agree	Strongly agree	Agree	Agree	Agree	Agree	Agree	Agree	Agree	Agree	Agree	Strongly agree	Strongly agree	Strongly agree	Strongly agree	Strongly agree	Strongly agree
25	Female	Late	Yes	Temporary employment	Undecided	Agree	Agree	Agree	Agree	Agree	Agree	Agree	Agree	Strongly agree	Agree	Strongly agree	Undecided	Undecided	Agree	Agree	Agree	Agree	Agree	Agree	Agree	Agree	Agree	Agree	Agree	Strongly agree	Agree	Agree	Agree	Agree	Agree	Agree
25	Female	Late	Yes	Temporary employment	Agree	Agree	Agree	Agree	Agree	Agree	Agree	Agree	Agree	Agree	Strongly agree	Strongly agree	Strongly agree	Strongly agree	Strongly agree	Agree	Agree	Agree	Agree	Agree	Agree	Agree	Agree	Agree	Agree	Agree	Strongly agree	Strongly agree	Strongly agree	Agree	Agree	Strongly agree
22	Female	Late	Yes	Temporary employment	Undecided	Disagree	Agree	Undecided	Strongly agree	Disagree	Disagree	Undecided	Disagree	Agree	Undecided	Agree	Undecided	Disagree	Undecided	Agree	Disagree	Strongly disagree	Agree	Strongly agree	Strongly agree	Strongly agree	Undecided	Undecided	Agree	Undecided	Agree	Undecided	Strongly agree	Strongly agree	Strongly agree	Agree
24	Female	Late	Yes	Temporary employment	Agree	Agree	Agree	Strongly agree	Strongly agree	Strongly agree	Strongly agree	Strongly agree	Strongly agree	Agree	Strongly agree	Strongly agree	Strongly agree	Strongly agree	Strongly agree	Strongly agree	Agree	Agree	Agree	Agree	Agree	Strongly agree	Agree	Agree	Agree	Strongly agree	Strongly agree	Strongly agree	Strongly agree	Strongly agree	Strongly agree	Strongly agree
24	Female	Morning	Yes	Temporary employment	Agree	Agree	Undecided	Disagree	Undecided	Agree	Undecided	Undecided	Disagree	Strongly agree	Disagree	Undecided	Agree	Agree	Agree	Disagree	Strongly agree	Strongly agree	Strongly agree	Strongly agree	Strongly agree	Strongly agree	Strongly agree	Strongly agree	Strongly agree	Strongly agree	Strongly agree	Strongly agree	Strongly agree	Strongly agree	Strongly agree	Strongly agree
26	Female	Morning	Yes	Temporary employment	Agree	Strongly agree	Undecided	Disagree	Agree	Undecided	Undecided	Undecided	Disagree	Agree	Disagree	Undecided	Disagree	Undecided	Undecided	Agree	Agree	Strongly agree	Strongly agree	Strongly agree	Strongly agree	Strongly agree	Strongly agree	Strongly agree	Strongly agree	Strongly agree	Strongly agree	Strongly agree	Strongly agree	Strongly agree	Strongly agree	Strongly agree
30	Male	Morning	Yes	Permanent	Agree	Agree	Agree	Agree	Agree	Agree	Agree	Agree	Agree	Agree	Strongly agree	Strongly agree	Strongly agree	Strongly agree	Agree	Strongly agree	Strongly agree	Agree	Strongly agree	Strongly agree	Agree	Strongly agree	Strongly agree	Agree	Strongly agree	Strongly agree	Strongly agree	Strongly agree	Strongly agree	Strongly agree	Agree	Agree
25	Female	Morning	Yes	Temporary employment	Strongly agree	Strongly agree	Agree	Undecided	Strongly agree	Agree	Agree	Undecided	Agree	Strongly agree	Strongly agree	Agree	Agree	Strongly agree	Strongly agree	Agree	Agree	Agree	Agree	Undecided	Strongly agree	Undecided	Agree	Agree	Agree	Agree	Strongly agree	Agree	Agree	Agree	Agree	Agree
27	Female	Morning	Yes	Permanent	Strongly agree	Agree	Strongly agree	Strongly agree	Strongly agree	Agree	Strongly agree	Strongly agree	Strongly agree	Strongly agree	Strongly agree	Strongly agree	Strongly agree	Strongly agree	Strongly agree	Strongly agree	Strongly agree	Agree	Strongly agree	Agree	Strongly agree	Undecided	Strongly agree	Agree	Strongly agree	Strongly agree	Strongly agree	Agree	Agree	Agree	Agree	Strongly agree
25	Female	Morning	Yes	Temporary employment	Undecided	Agree	Agree	Undecided	Agree	Undecided	Agree	Undecided	Undecided	Agree	Agree	Agree	Agree	Undecided	Undecided	Undecided	Strongly agree	Agree	Strongly agree	Agree	Undecided	Agree	Agree	Agree	Agree	Agree	Agree	Agree	Agree	Undecided	Undecided	Undecided
22	Female	Morning	Yes	Temporary employment	Strongly agree	Agree	Agree	Agree	Strongly agree	Agree	Agree	Agree	Agree	Agree	Strongly agree	Strongly agree	Strongly agree	Strongly agree	Strongly agree	Agree	Strongly agree	Strongly agree	Strongly agree	Strongly agree	Strongly agree	Strongly agree	Strongly agree	Strongly agree	Strongly agree	Strongly agree	Strongly agree	Strongly agree	Strongly agree	Strongly agree	Strongly agree	Strongly agree
22	Female	Morning	Yes	Permanent	Agree	Agree	Undecided	Agree	Agree	Strongly agree	Agree	Agree	Agree	Strongly agree	Strongly agree	Agree	Agree	Agree	Agree	Agree	Agree	Strongly agree	Strongly agree	Strongly agree	Agree	Agree	Agree	Strongly agree	Strongly agree	Strongly agree	Agree	Agree	Agree	Strongly agree	Strongly agree	Strongly agree
22	Female	Morning	Yes	Temporary employment	Strongly agree	Agree	Agree	Agree	Agree	Agree	Agree	Undecided	Agree	Strongly agree	Agree	Agree	Agree	Agree	Agree	Agree	Agree	Agree	Agree	Agree	Agree	Agree	Agree	Agree	Agree	Agree	Agree	Agree	Agree	Agree	Agree	Agree
21	Male	Morning	Yes	Permanent	Agree	Strongly agree	Strongly agree	Agree	Strongly agree	Strongly agree	Agree	Agree	Strongly agree	Strongly agree	Strongly agree	Strongly agree	Strongly agree	Strongly agree	Agree	Strongly agree	Agree	Agree	Agree	Agree	Strongly agree	Strongly agree	Agree	Strongly agree	Strongly agree	Strongly agree	Strongly agree	Strongly agree	Strongly agree	Strongly agree	Strongly agree	Strongly agree
24	Female	Morning	Yes	Permanent	Agree	Agree	Agree	Strongly agree	Strongly agree	Strongly agree	Agree	Agree	Agree	Strongly agree	Strongly agree	Strongly agree	Agree	Agree	Strongly agree	Strongly agree	Agree	Strongly agree	Strongly agree	Agree	Strongly agree	Strongly agree	Strongly agree	Agree	Strongly agree	Strongly agree	Strongly agree	Strongly agree	Agree	Agree	Strongly agree	Strongly agree
21	Female	Morning	Yes	Temporary employment	Agree	Agree	Agree	Strongly agree	Agree	Agree	Undecided	Agree	Agree	Strongly agree	Agree	Agree	Agree	Strongly agree	Strongly agree	Strongly agree	Agree	Agree	Agree	Strongly agree	Agree	Agree	Agree	Agree	Strongly agree	Strongly agree	Strongly agree	Strongly agree	Agree	Agree	Agree	Strongly agree
21	Female	Morning	Yes	Permanent	Agree	Undecided	Agree	Undecided	Agree	Agree	Agree	Agree	Agree	Agree	Agree	Agree	Undecided	Undecided	Undecided	Agree	Strongly agree	Strongly agree	Strongly agree	Strongly agree	Strongly agree	Strongly agree	Strongly agree	Strongly agree	Strongly agree	Strongly agree	Strongly agree	Strongly agree	Strongly agree	Strongly agree	Strongly agree	Strongly agree
27	Female	Morning	Yes	Temporary employment	Strongly agree	Strongly agree	Strongly agree	Strongly agree	Strongly agree	Strongly agree	Strongly agree	Strongly agree	Strongly agree	Strongly agree	Agree	Agree	Agree	Agree	Agree	Agree	Strongly agree	Strongly agree	Strongly agree	Strongly agree	Strongly agree	Strongly agree	Strongly agree	Strongly agree	Strongly agree	Strongly agree	Strongly agree	Strongly agree	Strongly agree	Strongly agree	Strongly agree	Strongly agree
22	Female	Morning	Yes	Temporary employment	Undecided	Disagree	Agree	Agree	Agree	Strongly agree	Disagree	Disagree	Strongly agree	Agree	Strongly agree	Agree	Undecided	Disagree	Agree	Undecided	Undecided	Strongly disagree	Undecided	Strongly agree	Strongly agree	Strongly agree	Undecided	Disagree	Agree	Strongly agree	Strongly agree	Strongly agree	Agree	Agree	Strongly agree	Strongly agree
27	Female	Morning	Yes	Temporary employment	Strongly agree	Strongly agree	Agree	Strongly agree	Strongly agree	Strongly agree	Agree	Strongly agree	Strongly agree	Strongly agree	Strongly agree	Strongly agree	Strongly agree	Strongly agree	Strongly agree	Strongly agree	Agree	Agree	Undecided	Undecided	Agree	Agree	Agree	Agree	Undecided	Agree	Agree	Agree	Agree	Agree	Agree	Agree
20	Male	Morning	Yes	Temporary employment	Strongly agree	Strongly agree	Strongly agree	Strongly agree	Strongly agree	Agree	Strongly agree	Strongly agree	Strongly agree	Strongly agree	Agree	Strongly agree	Agree	Agree	Agree	Strongly agree	Undecided	Undecided	Undecided	Agree	Agree	Strongly agree	Undecided	Undecided	Agree	Undecided	Undecided	Undecided	Undecided	Agree	Agree	Strongly agree
23	Female	Morning	Yes	Temporary employment	Agree	Agree	Agree	Strongly agree	Strongly agree	Agree	Agree	Agree	Strongly agree	Strongly agree	Strongly agree	Strongly agree	Agree	Agree	Agree	Agree	Strongly agree	Undecided	Agree	Strongly agree	Strongly agree	Strongly agree	Strongly agree	Strongly agree	Strongly agree	Agree	Undecided	Undecided	Agree	Undecided	Agree	Agree
21	Male	Morning	No		Agree	Agree	Agree	Agree	Agree	Strongly agree	Agree	Strongly agree	Agree	Agree	Agree	Agree	Agree	Undecided	Agree	Agree	Agree	Agree	Agree	Agree	Agree	Strongly agree	Agree	Strongly agree	Agree	Agree	Strongly agree	Strongly agree	Strongly agree	Strongly agree	Agree	Strongly agree
21	Female	Morning	Yes	Temporary employment	Undecided	Agree	Agree	Agree	Strongly agree	Agree	Strongly agree	Strongly agree	Strongly agree	Strongly agree	Agree	Strongly agree	Agree	Agree	Agree	Agree	Agree	Strongly agree	Agree	Strongly agree	Agree	Strongly agree	Strongly agree	Strongly agree	Strongly agree	Strongly agree	Agree	Agree	Agree	Strongly agree	Strongly agree	Strongly agree
20	Male	Morning	Yes	Temporary employment	Strongly agree	Strongly agree	Strongly agree	Agree	Agree	Strongly agree	Agree	Strongly agree	Strongly agree	Strongly agree	Strongly agree	Agree	Strongly agree	Agree	Strongly agree	Agree	Agree	Strongly agree	Agree	Strongly agree	Agree	Agree	Strongly agree	Agree	Agree	Agree	Agree	Agree	Strongly agree	Strongly agree	Strongly agree	Strongly agree
25	Female	Morning	Yes	Permanent	Agree	Agree	Strongly agree	Undecided	Agree	Agree	Agree	Agree	Agree	Disagree	Agree	Agree	Undecided	Agree	Undecided	Undecided	Agree	Undecided	Agree	Agree	Agree	Agree	Undecided	Agree	Agree	Agree	Strongly agree	Strongly agree	Undecided	Undecided	Agree	Agree
27	Female	Morning	Yes	Temporary employment	Strongly agree	Agree	Strongly agree	Agree	Agree	Agree	Agree	Strongly agree	Agree	Strongly agree	Strongly agree	Strongly agree	Strongly agree	Strongly agree	Agree	Agree	Strongly agree	Agree	Strongly agree	Strongly agree	Strongly agree	Strongly agree	Agree	Strongly agree	Strongly agree	Strongly agree	Strongly agree	Strongly agree	Strongly agree	Strongly agree	Strongly agree	Strongly agree
21	Female	Morning	Yes	Temporary employment	Undecided	Agree	Agree	Agree	Agree	Agree	Undecided	Agree	Agree	Undecided	Agree	Agree	Agree	Agree	Agree	Agree	Agree	Agree	Agree	Agree	Strongly agree	Strongly agree	Agree	Agree	Agree	Agree	Agree	Agree	Agree	Agree	Agree	Agree
21	Female	Morning	Yes	Temporary employment	Agree	Agree	Agree	Agree	Strongly agree	Agree	Undecided	Agree	Agree	Agree	Strongly agree	Strongly agree	Agree	Undecided	Strongly agree	Strongly agree	Strongly agree	Strongly agree	Strongly agree	Strongly agree	Strongly agree	Agree	Agree	Strongly agree	Strongly agree	Strongly agree	Strongly agree	Strongly agree	Strongly agree	Strongly agree	Strongly agree	Strongly agree
22	Female	Morning	Yes	Permanent	Agree	Agree	Strongly agree	Strongly agree	Strongly agree	Agree	Agree	Undecided	Disagree	Strongly agree	Agree	Agree	Strongly agree	Strongly agree	Agree	Agree	Agree	Agree	Strongly agree	Strongly agree	Strongly agree	Strongly agree	Strongly agree	Strongly agree	Strongly agree	Strongly agree	Strongly agree	Strongly agree	Strongly agree	Strongly agree	Strongly agree	Strongly agree
20	Female	Morning	No		Agree	Agree	Strongly agree	Agree	Agree	Strongly agree	Undecided	Agree	Strongly agree	Strongly agree	Strongly agree	Strongly agree	Strongly agree	Agree	Strongly agree	Agree	Strongly agree	Undecided	Strongly agree	Strongly agree	Undecided	Agree	Strongly agree	Agree	Strongly agree	Strongly agree	Undecided	Agree	Strongly agree	Undecided	Strongly agree	Strongly agree
21	Female	Morning	Yes	Permanent	Undecided	Agree	Agree	Undecided	Agree	Undecided	Disagree	Undecided	Undecided	Agree	Undecided	Disagree	Undecided	Strongly disagree	Undecided	Undecided	Strongly agree	Agree	Strongly agree	Strongly agree	Strongly agree	Strongly agree	Strongly agree	Strongly agree	Strongly agree	Strongly agree	Strongly agree	Disagree	Agree	Undecided	Strongly agree	Strongly agree
22	Female	Morning	Yes	Temporary employment	Strongly agree	Agree	Agree	Agree	Strongly agree	Strongly agree	Agree	Agree	Strongly agree	Strongly agree	Strongly agree	Strongly agree	Strongly agree	Strongly agree	Strongly agree	Strongly agree	Strongly agree	Strongly agree	Strongly agree	Strongly agree	Strongly agree	Strongly agree	Strongly agree	Strongly agree	Strongly agree	Strongly agree	Strongly agree	Strongly agree	Strongly agree	Strongly agree	Strongly agree	Strongly agree
21	Female	Morning	Yes	Permanent	Undecided	Agree	Agree	Agree	Agree	Undecided	Agree	Agree	Strongly agree	Strongly agree	Strongly agree	Strongly agree	Strongly agree	Strongly agree	Strongly agree	Strongly agree	Agree	Strongly agree	Strongly agree	Strongly agree	Strongly agree	Strongly agree	Strongly agree	Strongly agree	Strongly agree	Strongly agree	Strongly agree	Strongly agree	Strongly agree	Strongly agree	Strongly agree	Strongly agree
20	Female	Morning	Yes	Permanent	Undecided	Agree	Agree	Agree	Agree	Agree	Undecided	Agree	Agree	Strongly agree	Strongly agree	Strongly agree	Strongly agree	Strongly agree	Strongly agree	Strongly agree	Agree	Strongly agree	Strongly agree	Strongly agree	Strongly agree	Strongly agree	Strongly agree	Strongly agree	Strongly agree	Strongly agree	Strongly agree	Strongly agree	Strongly agree	Strongly agree	Strongly agree	Strongly agree
24	Female	Morning	Yes	Permanent	Agree	Undecided	Undecided	Disagree	Undecided	Undecided	Agree	Agree	Undecided	Undecided	Strongly agree	Agree	Agree	Agree	Undecided	Undecided	Agree	Undecided	Undecided	Strongly agree	Undecided	Agree	Undecided	Agree	Strongly agree	Strongly agree	Strongly agree	Strongly agree	Agree	Strongly agree	Agree	Undecided
20	Female	Morning	Yes	Temporary employment	Strongly agree	Agree	Agree	Strongly agree	Strongly agree	Agree	Strongly agree	Agree	Agree	Strongly agree	Strongly agree	Agree	Agree	Strongly agree	Agree	Agree	Strongly agree	Strongly agree	Strongly agree	Agree	Agree	Agree	Strongly agree	Strongly agree	Agree	Strongly agree	Strongly agree	Strongly agree	Agree	Agree	Agree	Strongly agree
35	Female	Morning	Yes	Permanent	Agree	Strongly agree	Strongly agree	Strongly agree	Strongly agree	Strongly agree	Strongly agree	Strongly agree	Strongly agree	Strongly agree	Strongly agree	Strongly agree	Strongly agree	Strongly agree	Strongly agree	Strongly agree	Strongly agree	Strongly agree	Strongly agree	Strongly agree	Strongly agree	Strongly agree	Strongly agree	Strongly agree	Strongly agree	Strongly agree	Strongly agree	Strongly agree	Strongly agree	Strongly agree	Strongly agree	Strongly agree
29	Female	Morning	No		Undecided	Agree	Agree	Agree	Agree	Disagree	Agree	Agree	Agree	Agree	Strongly agree	Strongly agree	Undecided	Undecided	Agree	Strongly agree	Strongly agree	Strongly agree	Strongly agree	Strongly agree	Strongly agree	Strongly agree	Strongly agree	Strongly agree	Strongly agree	Strongly agree	Strongly agree	Strongly agree	Strongly disagree	Undecided	Agree	Strongly agree
44	Male	Morning	Yes	Permanent	Strongly agree	Agree	Agree	Agree	Strongly agree	Strongly agree	Strongly agree	Agree	Agree	Strongly agree	Strongly agree	Strongly agree	Strongly agree	Strongly agree	Agree	Agree	Strongly agree	Agree	Undecided	Agree	Strongly agree	Strongly agree	Strongly agree	Undecided	Strongly agree	Agree	Strongly agree	Strongly agree	Strongly agree	Strongly agree	Strongly agree	Strongly agree
21	Female	Morning	Yes	Temporary employment	Strongly agree	Strongly agree	Agree	Strongly agree	Strongly agree	Agree	Strongly agree	Strongly agree	Strongly agree	Strongly agree	Agree	Agree	Agree	Agree	Agree	Agree	Agree	Agree	Undecided	Agree	Agree	Agree	Undecided	Undecided	Undecided	Agree	Agree	Undecided	Agree	Undecided	Agree	Agree
22	Female	Morning	Yes	Temporary employment	Strongly agree	Agree	Strongly agree	Strongly agree	Strongly agree	Strongly agree	Agree	Agree	Strongly agree	Strongly agree	Strongly agree	Strongly agree	Strongly agree	Strongly agree	Strongly agree	Strongly agree	Agree	Agree	Agree	Agree	Agree	Agree	Agree	Agree	Agree	Agree	Strongly agree	Strongly agree	Strongly agree	Strongly agree	Strongly agree	Strongly agree
23	Male	Morning	Yes	Permanent	Undecided	Undecided	Agree	Undecided	Undecided	Undecided	Undecided	Undecided	Undecided	Undecided	Strongly agree	Strongly agree	Strongly agree	Strongly agree	Strongly agree	Strongly agree	Strongly agree	Strongly agree	Strongly agree	Strongly agree	Strongly agree	Strongly agree	Strongly agree	Strongly agree	Strongly agree	Strongly agree	Strongly agree	Strongly agree	Strongly agree	Strongly agree	Strongly agree	Strongly agree
25	Female	Morning	No		Strongly agree	Strongly agree	Strongly agree	Agree	Strongly agree	Strongly agree	Strongly agree	Strongly agree	Strongly agree	Strongly agree	Strongly agree	Strongly agree	Strongly agree	Strongly agree	Strongly agree	Strongly agree	Strongly agree	Strongly agree	Strongly agree	Strongly agree	Strongly agree	Strongly agree	Strongly agree	Strongly agree	Strongly agree	Strongly agree	Strongly agree	Strongly agree	Strongly agree	Strongly agree	Strongly agree	Strongly agree
22	Male	Morning	No		Undecided	Strongly agree	Undecided	Agree	Strongly agree	Agree	Undecided	Agree	Strongly agree	Strongly agree	Agree	Agree	Strongly agree	Strongly agree	Strongly agree	Strongly agree	Strongly agree	Strongly agree	Strongly agree	Strongly agree	Strongly agree	Strongly agree	Strongly agree	Strongly agree	Strongly agree	Strongly agree	Strongly agree	Strongly agree	Strongly agree	Strongly agree	Strongly agree	Strongly agree
21	Female	Morning	Yes	Temporary employment	Undecided	Agree	Agree	Agree	Agree	Undecided	Agree	Agree	Agree	Strongly agree	Agree	Strongly agree	Strongly agree	Strongly agree	Agree	Agree	Strongly agree	Strongly agree	Strongly agree	Strongly agree	Strongly agree	Strongly agree	Strongly agree	Strongly agree	Strongly agree	Strongly agree	Strongly agree	Strongly agree	Strongly agree	Strongly agree	Strongly agree	Strongly agree
21	Female	Morning	No		Agree	Undecided	Agree	Agree	Agree	Disagree	Agree	Agree	Strongly agree	Strongly agree	Disagree	Agree	Agree	Agree	Strongly agree	Strongly agree	Undecided	Disagree	Disagree	Agree	Agree	Agree	Undecided	Undecided	Strongly agree	Strongly agree	Undecided	Agree	Agree	Agree	Agree	Agree
20	Female	Morning	Yes	Temporary employment	Strongly agree	Undecided	Strongly agree	Agree	Strongly agree	Agree	Strongly agree	Strongly agree	Strongly agree	Strongly agree	Strongly agree	Strongly agree	Strongly agree	Strongly agree	Agree	Agree	Strongly agree	Strongly agree	Strongly agree	Strongly agree	Strongly agree	Strongly agree	Strongly agree	Strongly agree	Strongly agree	Strongly agree	Strongly agree	Strongly agree	Strongly agree	Strongly agree	Strongly agree	Strongly agree
21	Female	Morning	Yes	Temporary employment	Agree	Undecided	Undecided	Disagree	Strongly agree	Agree	Strongly agree	Strongly agree	Undecided	Agree	Strongly agree	Strongly agree	Agree	Disagree	Undecided	Agree	Strongly agree	Strongly agree	Undecided	Strongly agree	Strongly agree	Strongly agree	Undecided	Strongly agree	Strongly agree	Strongly agree	Strongly agree	Strongly agree	Strongly agree	Strongly agree	Strongly agree	Strongly agree
21	Female	Morning	Yes	Permanent	Strongly agree	Agree	Agree	Strongly agree	Strongly agree	Strongly agree	Agree	Strongly agree	Agree	Strongly agree	Strongly agree	Strongly agree	Strongly agree	Strongly agree	Agree	Agree	Strongly agree	Undecided	Agree	Agree	Strongly agree	Strongly agree	Disagree	Strongly agree	Strongly agree	Strongly agree	Strongly agree	Strongly agree	Strongly agree	Strongly agree	Strongly agree	Strongly agree
21	Female	Morning	Yes	Permanent	Agree	Undecided	Undecided	Agree	Agree	Agree	Disagree	Disagree	Strongly disagree	Undecided	Disagree	Agree	Agree	Agree	Agree	Undecided	Disagree	Strongly disagree	Strongly disagree	Undecided	Agree	Undecided	Disagree	Disagree	Undecided	Undecided	Undecided	Agree	Agree	Agree	Disagree	Disagree
21	Female	Morning	No		Agree	Agree	Strongly agree	Agree	Strongly agree	Agree	Undecided	Agree	Agree	Strongly agree	Strongly agree	Strongly agree	Agree	Agree	Agree	Agree	Undecided	Undecided	Undecided	Agree	Agree	Undecided	Disagree	Undecided	Agree	Undecided	Strongly agree	Strongly agree	Disagree	Disagree	Undecided	Undecided
21	Male	Morning	Yes	Temporary employment	Agree	Agree	Agree	Agree	Agree	Agree	Agree	Undecided	Agree	Strongly agree	Agree	Agree	Agree	Agree	Agree	Agree	Agree	Agree	Agree	Agree	Agree	Agree	Agree	Agree	Agree	Agree	Agree	Agree	Agree	Agree	Agree	Agree
21	Male	Morning	Yes	Temporary employment	Agree	Undecided	Agree	Agree	Agree	Agree	Agree	Agree	Agree	Undecided	Agree	Agree	Undecided	Agree	Agree	Agree	Undecided	Agree	Agree	Agree	Agree	Undecided	Agree	Undecided	Undecided	Agree	Undecided	Agree	Agree	Undecided	Agree	Undecided
20	Female	Morning	Yes	Temporary employment	Agree	Agree	Strongly agree	Strongly agree	Strongly agree	Undecided	Agree	Agree	Agree	Agree	Strongly agree	Strongly agree	Agree	Agree	Agree	Strongly agree	Strongly agree	Strongly agree	Strongly agree	Strongly agree	Strongly agree	Strongly agree	Strongly agree	Strongly agree	Strongly agree	Strongly agree	Strongly agree	Strongly agree	Strongly agree	Strongly agree	Strongly agree	Strongly agree
20	Male	Morning	No		Agree	Undecided	Agree	Strongly agree	Strongly agree	Strongly agree	Agree	Strongly agree	Strongly agree	Agree	Strongly agree	Strongly agree	Agree	Strongly agree	Strongly agree	Strongly agree	Strongly agree	Strongly agree	Strongly agree	Strongly agree	Strongly agree	Strongly agree	Strongly agree	Strongly agree	Strongly agree	Strongly agree	Strongly agree	Strongly agree	Strongly agree	Strongly agree	Strongly agree	Strongly agree
23	Female	Morning	Yes	Temporary employment	Strongly agree	Strongly agree	Strongly agree	Agree	Agree	Agree	Agree	Strongly agree	Strongly agree	Strongly agree	Strongly agree	Strongly agree	Strongly agree	Strongly agree	Strongly agree	Agree	Agree	Agree	Agree	Strongly agree	Agree	Agree	Strongly agree	Agree	Agree	Agree	Agree	Agree	Agree	Agree	Agree	Agree
21	Female	Morning	Yes	Temporary employment	Strongly agree	Agree	Agree	Agree	Strongly agree	Agree	Undecided	Agree	Agree	Strongly agree	Strongly agree	Strongly agree	Strongly agree	Strongly agree	Strongly agree	Strongly agree	Agree	Agree	Agree	Agree	Agree	Strongly agree	Strongly agree	Agree	Strongly agree	Strongly agree	Strongly agree	Strongly agree	Strongly agree	Strongly agree	Strongly agree	Strongly agree
21	Female	Morning	Yes	Temporary employment	Agree	Agree	Agree	Agree	Undecided	Agree	Undecided	Agree	Agree	Agree	Strongly agree	Strongly agree	Agree	Agree	Undecided	Undecided	Strongly agree	Strongly agree	Strongly agree	Strongly agree	Strongly agree	Strongly agree	Strongly agree	Strongly agree	Strongly agree	Strongly agree	Strongly agree	Strongly agree	Strongly agree	Strongly agree	Strongly agree	Strongly agree
25	Female	Morning	Yes	Permanent	Agree	Undecided	Agree	Agree	Agree	Agree	Undecided	Agree	Agree	Agree	Agree	Agree	Undecided	Agree	Agree	Agree	Strongly agree	Strongly agree	Strongly agree	Strongly agree	Strongly agree	Strongly agree	Strongly agree	Strongly agree	Strongly agree	Strongly agree	Strongly agree	Strongly agree	Strongly agree	Strongly agree	Strongly agree	Strongly agree
20	Female	Morning	Yes	Temporary employment	Agree	Agree	Agree	Agree	Strongly agree	Strongly agree	Strongly agree	Strongly agree	Strongly agree	Strongly agree	Strongly agree	Strongly agree	Undecided	Undecided	Agree	Agree	Agree	Strongly agree	Strongly agree	Agree	Agree	Agree	Agree	Strongly agree	Strongly agree	Agree	Strongly agree	Strongly agree	Agree	Agree	Agree	Agree
29	Female	Morning	Yes	Temporary employment	Strongly agree	Strongly agree	Agree	Strongly agree	Strongly agree	Strongly agree	Agree	Agree	Strongly agree	Strongly agree	Strongly agree	Strongly agree	Strongly agree	Strongly agree	Strongly agree	Strongly agree	Strongly agree	Strongly agree	Agree	Strongly agree	Strongly agree	Strongly agree	Agree	Agree	Strongly agree	Strongly agree	Strongly agree	Strongly agree	Strongly agree	Strongly agree	Strongly agree	Strongly agree
21	Female	Morning	Yes	Temporary employment	Strongly agree	Strongly agree	Agree	Strongly agree	Agree	Undecided	Undecided	Undecided	Agree	Strongly agree	Agree	Strongly agree	Strongly agree	Strongly agree	Agree	Strongly agree	Agree	Strongly agree	Strongly agree	Strongly agree	Strongly agree	Agree	Strongly agree	Strongly agree	Strongly agree	Strongly agree	Agree	Agree	Strongly agree	Strongly agree	Strongly agree	Strongly agree
21	Female	Morning	Yes	Permanent	Undecided	Undecided	Undecided	Agree	Strongly agree	Agree	Undecided	Agree	Undecided	Strongly agree	Strongly agree	Strongly agree	Agree	Undecided	Strongly agree	Agree	Disagree	Strongly disagree	Disagree	Strongly agree	Strongly agree	Strongly agree	Disagree	Undecided	Agree	Strongly agree	Strongly agree	Strongly agree	Strongly agree	Agree	Agree	Agree
21	Female	Late	Yes	Permanent	Agree	Agree	Agree	Undecided	Agree	Agree	Agree	Agree	Agree	Agree	Strongly agree	Strongly agree	Strongly agree	Strongly agree	Strongly agree	Strongly agree	Agree	Agree	Agree	Agree	Agree	Agree	Agree	Agree	Agree	Agree	Strongly agree	Strongly agree	Strongly agree	Strongly agree	Strongly agree	Strongly agree
20	Female	Late	Yes	Temporary employment	Agree	Agree	Strongly agree	Agree	Strongly agree	Agree	Undecided	Agree	Strongly agree	Agree	Strongly agree	Strongly agree	Agree	Agree	Agree	Strongly agree	Agree	Undecided	Strongly agree	Agree	Strongly agree	Strongly agree	Agree	Strongly agree	Strongly agree	Strongly agree	Strongly agree	Strongly agree	Agree	Strongly agree	Strongly agree	Strongly agree
22	Female	Morning	No		Agree	Undecided	Strongly agree	Strongly agree	Agree	Strongly agree	Agree	Strongly agree	Strongly agree	Strongly agree	Agree	Strongly agree	Strongly agree	Agree	Agree	Strongly agree	Strongly agree	Strongly agree	Strongly agree	Strongly agree	Strongly agree	Strongly agree	Strongly agree	Strongly agree	Strongly agree	Strongly agree	Strongly agree	Strongly agree	Strongly agree	Strongly agree	Strongly agree	Strongly agree
23	Female	Morning	Yes	Permanent	Agree	Undecided	Undecided	Strongly agree	Strongly agree	Disagree	Strongly agree	Agree	Strongly agree	Strongly agree	Strongly agree	Strongly agree	Agree	Agree	Agree	Undecided	Undecided	Strongly disagree	Undecided	Undecided	Strongly agree	Disagree	Undecided	Undecided	Undecided	Agree	Agree	Agree	Undecided	Disagree	Agree	Agree
22	Female	Morning	Yes	Temporary employment	Agree	Strongly agree	Undecided	Agree	Strongly agree	Undecided	Undecided	Agree	Agree	Strongly agree	Strongly agree	Strongly agree	Strongly agree	Strongly agree	Strongly agree	Strongly agree	Strongly agree	Strongly agree	Agree	Strongly agree	Strongly agree	Strongly agree	Agree	Agree	Strongly agree	Strongly agree	Strongly agree	Strongly agree	Strongly agree	Strongly agree	Strongly agree	Strongly agree
27	Male	Morning	Yes	Temporary employment	Strongly agree	Agree	Agree	Strongly agree	Strongly agree	Strongly agree	Strongly agree	Strongly agree	Strongly agree	Strongly agree	Strongly agree	Agree	Agree	Agree	Agree	Strongly agree	Strongly agree	Strongly agree	Strongly agree	Strongly agree	Strongly agree	Strongly agree	Strongly agree	Strongly agree	Strongly agree	Strongly agree	Strongly agree	Strongly agree	Strongly agree	Strongly agree	Strongly agree	Strongly agree
21	Female	Morning	Yes	Temporary employment	Strongly agree	Agree	Agree	Disagree	Agree	Agree	Undecided	Agree	Disagree	Agree	Disagree	Agree	Undecided	Disagree	Agree	Agree	Strongly agree	Undecided	Strongly agree	Agree	Agree	Strongly agree	Disagree	Undecided	Agree	Agree	Disagree	Agree	Undecided	Disagree	Strongly agree	Strongly agree
20	Female	Morning	No		Agree	Agree	Agree	Agree	Strongly agree	Agree	Agree	Agree	Strongly agree	Strongly agree	Strongly agree	Strongly agree	Agree	Agree	Strongly agree	Strongly agree	Agree	Strongly agree	Strongly agree	Strongly agree	Agree	Agree	Agree	Agree	Strongly agree	Agree	Strongly agree	Strongly agree	Agree	Strongly agree	Agree	Agree
21	Female	Morning	No		Strongly agree	Strongly agree	Strongly agree	Strongly agree	Strongly agree	Strongly agree	Strongly agree	Strongly agree	Strongly agree	Strongly agree	Strongly agree	Strongly agree	Strongly agree	Strongly agree	Agree	Agree	Strongly agree	Strongly agree	Strongly agree	Strongly agree	Strongly agree	Strongly agree	Strongly agree	Strongly agree	Strongly agree	Strongly agree	Strongly agree	Strongly agree	Strongly agree	Strongly agree	Strongly agree	Strongly agree
43	Female	Morning	Yes	Permanent	Strongly agree	Strongly agree	Strongly agree	Strongly agree	Strongly agree	Strongly agree	Strongly agree	Strongly agree	Agree	Agree	Strongly agree	Strongly agree	Strongly agree	Strongly agree	Strongly agree	Strongly agree	Strongly agree	Strongly agree	Strongly agree	Strongly agree	Strongly agree	Strongly agree	Strongly agree	Strongly agree	Strongly agree	Strongly agree	Strongly agree	Strongly agree	Strongly agree	Strongly agree	Strongly agree	Strongly agree
28	Female	Morning	Yes	Temporary employment	Agree	Undecided	Agree	Agree	Agree	Undecided	Undecided	Undecided	Disagree	Undecided	Undecided	Agree	Strongly agree	Strongly agree	Undecided	Undecided	Undecided	Undecided	Undecided	Disagree	Undecided	Undecided	Undecided	Undecided	Undecided	Undecided	Agree	Agree	Agree	Agree	Undecided	Undecided
29	Female	Morning	Yes	Permanent	Strongly agree	Strongly agree	Strongly agree	Strongly agree	Strongly agree	Strongly agree	Strongly agree	Strongly agree	Strongly agree	Strongly agree	Agree	Agree	Agree	Strongly agree	Undecided	Agree	Undecided	Undecided	Agree	Agree	Agree	Undecided	Agree	Agree	Strongly agree	Strongly agree	Agree	Agree	Strongly agree	Agree	Agree	Agree
22	Female	Morning	Yes	Temporary employment	Strongly agree	Strongly agree	Strongly agree	Strongly agree	Strongly agree	Strongly agree	Strongly agree	Strongly agree	Strongly agree	Strongly agree	Strongly agree	Strongly agree	Strongly agree	Strongly agree	Agree	Strongly agree	Strongly agree	Strongly agree	Strongly agree	Strongly agree	Strongly agree	Strongly agree	Strongly agree	Strongly agree	Strongly agree	Strongly agree	Agree	Agree	Agree	Agree	Agree	Strongly agree
21	Female	Morning	Yes	Temporary employment	Strongly agree	Agree	Strongly agree	Agree	Strongly agree	Agree	Strongly agree	Strongly agree	Strongly agree	Strongly agree	Strongly agree	Strongly agree	Strongly agree	Agree	Strongly agree	Strongly agree	Strongly agree	Agree	Strongly agree	Strongly agree	Strongly agree	Agree	Strongly agree	Strongly agree	Agree	Strongly agree	Strongly agree	Strongly agree	Strongly agree	Agree	Strongly agree	Strongly agree
23	Female	Morning	Yes	Temporary employment	Agree	Strongly agree	Agree	Agree	Agree	Agree	Agree	Agree	Agree	Strongly agree	Agree	Strongly agree	Agree	Agree	Agree	Agree	Agree	Agree	Strongly agree	Strongly agree	Strongly agree	Agree	Agree	Agree	Agree	Strongly agree	Agree	Agree	Undecided	Undecided	Agree	Agree
20	Male	Morning	Yes	Temporary employment	Agree	Strongly agree	Undecided	Strongly agree	Strongly agree	Agree	Agree	Undecided	Strongly agree	Strongly agree	Strongly agree	Strongly agree	Agree	Strongly agree	Agree	Agree	Agree	Agree	Undecided	Agree	Strongly agree	Strongly agree	Agree	Agree	Strongly agree	Strongly agree	Strongly agree	Strongly agree	Strongly agree	Strongly agree	Agree	Agree
27	Female	Morning	Yes	Temporary employment	Strongly agree	Strongly agree	Strongly agree	Strongly agree	Strongly agree	Strongly agree	Strongly agree	Strongly agree	Strongly agree	Agree	Strongly agree	Strongly agree	Strongly agree	Strongly agree	Strongly agree	Strongly agree	Strongly agree	Strongly agree	Strongly agree	Strongly agree	Strongly agree	Strongly agree	Strongly agree	Strongly agree	Strongly agree	Strongly agree	Strongly agree	Strongly agree	Strongly agree	Strongly agree	Strongly agree	Strongly agree
41	Female	Morning	Yes	Permanent	Undecided	Disagree	Disagree	Agree	Agree	Agree	Undecided	Undecided	Agree	Undecided	Agree	Agree	Disagree	Disagree	Agree	Agree	Agree	Disagree	Undecided	Undecided	Agree	Agree	Agree	Disagree	Agree	Agree	Undecided	Agree	Disagree	Undecided	Undecided	Agree
20	Male	Late	Yes	Temporary employment	Strongly agree	Strongly agree	Strongly agree	Agree	Agree	Agree	Agree	Strongly agree	Strongly agree	Strongly agree	Undecided	Agree	Strongly agree	Strongly agree	Agree	Strongly agree	Strongly agree	Strongly agree	Strongly agree	Strongly agree	Strongly agree	Strongly agree	Strongly agree	Strongly agree	Strongly agree	Strongly agree	Strongly agree	Agree	Strongly agree	Strongly agree	Strongly agree	Strongly agree
20	Female	Morning	No		Agree	Undecided	Agree	Agree	Agree	Undecided	Agree	Strongly agree	Strongly agree	Strongly agree	Agree	Agree	Undecided	Undecided	Agree	Strongly agree	Agree	Undecided	Agree	Agree	Agree	Agree	Agree	Agree	Agree	Agree	Agree	Agree	Agree	Agree	Agree	Agree
21	Female	Morning	Yes	Temporary employment	Strongly agree	Agree	Agree	Agree	Agree	Agree	Agree	Agree	Agree	Agree	Strongly agree	Strongly agree	Strongly agree	Strongly agree	Agree	Strongly agree	Agree	Strongly agree	Strongly agree	Agree	Strongly agree	Agree	Agree	Agree	Strongly agree	Strongly agree	Strongly agree	Strongly agree	Agree	Strongly agree	Strongly agree	Strongly agree
22	Female	Morning	Yes	Temporary employment	Undecided	Agree	Strongly agree	Agree	Strongly agree	Disagree	Agree	Agree	Undecided	Agree	Agree	Strongly agree	Agree	Strongly agree	Undecided	Undecided	Undecided	Agree	Agree	Undecided	Strongly agree	Strongly agree	Agree	Strongly agree	Strongly agree	Strongly agree	Strongly agree	Strongly agree	Undecided	Undecided	Strongly agree	Strongly agree
21	Female	Morning	Yes	Permanent	Undecided	Undecided	Strongly agree	Undecided	Strongly agree	Agree	Agree	Undecided	Agree	Agree	Agree	Agree	Undecided	Agree	Agree	Agree	Strongly agree	Strongly agree	Strongly agree	Strongly agree	Strongly agree	Strongly agree	Strongly agree	Strongly agree	Strongly agree	Strongly agree	Strongly agree	Strongly agree	Strongly agree	Strongly agree	Strongly agree	Strongly agree
21	Female	Morning	Yes	Temporary employment	Agree	Agree	Agree	Agree	Agree	Disagree	Undecided	Agree	Agree	Agree	Disagree	Agree	Agree	Agree	Agree	Undecided	Strongly agree	Undecided	Agree	Agree	Strongly agree	Strongly agree	Strongly agree	Strongly agree	Strongly agree	Strongly agree	Strongly agree	Strongly agree	Strongly agree	Strongly agree	Strongly agree	Strongly agree
21	Female	Morning	Yes	Temporary employment	Agree	Agree	Agree	Undecided	Agree	Undecided	Undecided	Undecided	Undecided	Agree	Agree	Agree	Agree	Agree	Agree	Agree	Agree	Agree	Agree	Undecided	Agree	Undecided	Undecided	Undecided	Undecided	Agree	Strongly agree	Strongly agree	Strongly agree	Strongly agree	Strongly agree	Strongly agree
21	Male	Morning	Yes	Temporary employment	Undecided	Undecided	Undecided	Undecided	Undecided	Undecided	Undecided	Undecided	Undecided	Undecided	Agree	Agree	Undecided	Undecided	Undecided	Undecided	Agree	Undecided	Disagree	Undecided	Agree	Agree	Agree	Undecided	Undecided	Undecided	Agree	Agree	Undecided	Undecided	Agree	Agree
21	Male	Morning	Yes	Temporary employment	Strongly agree	Strongly agree	Strongly agree	Agree	Strongly agree	Strongly agree	Strongly agree	Strongly agree	Strongly agree	Strongly agree	Agree	Agree	Agree	Agree	Agree	Agree	Strongly agree	Undecided	Undecided	Agree	Agree	Undecided	Undecided	Undecided	Strongly agree	Strongly agree	Strongly agree	Strongly agree	Strongly agree	Strongly agree	Strongly agree	Strongly agree
24	Female	Morning	Yes	Temporary employment	Strongly agree	Strongly agree	Strongly agree	Agree	Strongly agree	Strongly agree	Strongly agree	Strongly agree	Strongly agree	Agree	Strongly agree	Strongly agree	Agree	Agree	Strongly agree	Strongly agree	Strongly agree	Strongly agree	Agree	Strongly agree	Agree	Undecided	Agree	Agree	Strongly agree	Strongly agree	Strongly agree	Strongly agree	Agree	Agree	Strongly agree	Strongly agree
28	Female	Morning	Yes	Permanent	Agree	Agree	Strongly agree	Agree	Agree	Strongly agree	Strongly agree	Agree	Agree	Strongly agree	Agree	Strongly agree	Agree	Agree	Agree	Agree	Agree	Strongly agree	Agree	Agree	Agree	Agree	Agree	Undecided	Agree	Agree	Agree	Agree	Strongly agree	Strongly agree	Agree	Agree
21	Male	Morning	Yes	Temporary employment	Strongly agree	Undecided	Strongly agree	Strongly agree	Agree	Strongly agree	Undecided	Strongly agree	Strongly agree	Strongly agree	Strongly agree	Strongly agree	Strongly agree	Undecided	Agree	Strongly agree	Agree	Undecided	Agree	Agree	Undecided	Agree	Disagree	Strongly agree	Strongly agree	Strongly agree	Strongly agree	Strongly agree	Strongly agree	Strongly agree	Strongly agree	Strongly agree
24	Female	Morning	Yes	Temporary employment	Strongly agree	Strongly agree	Agree	Strongly agree	Strongly agree	Agree	Agree	Strongly agree	Agree	Strongly agree	Agree	Strongly agree	Strongly agree	Strongly agree	Strongly agree	Agree	Strongly agree	Strongly agree	Strongly agree	Agree	Agree	Agree	Strongly agree	Agree	Strongly agree	Agree	Strongly agree	Strongly agree	Agree	Agree	Strongly agree	Agree
24	Male	Morning	Yes	Temporary employment	Strongly agree	Agree	Agree	Agree	Agree	Agree	Undecided	Agree	Agree	Agree	Agree	Agree	Agree	Undecided	Agree	Agree	Strongly agree	Strongly agree	Strongly agree	Strongly agree	Strongly agree	Strongly agree	Strongly agree	Strongly agree	Strongly agree	Strongly agree	Strongly agree	Strongly agree	Strongly agree	Strongly agree	Strongly agree	Strongly agree
19	Female	Morning	No		Strongly agree	Agree	Agree	Strongly agree	Agree	Strongly agree	Strongly agree	Strongly agree	Agree	Agree	Strongly agree	Strongly agree	Agree	Agree	Strongly agree	Strongly agree	Agree	Agree	Agree	Agree	Agree	Strongly agree	Strongly agree	Strongly agree	Agree	Agree	Strongly agree	Strongly agree	Strongly agree	Agree	Strongly agree	Strongly agree
19	Male	Morning	No		Strongly agree	Agree	Strongly agree	Strongly agree	Strongly agree	Agree	Strongly agree	Strongly agree	Strongly agree	Strongly agree	Agree	Strongly agree	Agree	Agree	Strongly agree	Strongly agree	Agree	Agree	Strongly agree	Strongly agree	Strongly agree	Strongly agree	Strongly agree	Strongly agree	Strongly agree	Strongly agree	Strongly agree	Strongly agree	Strongly agree	Strongly agree	Strongly agree	Strongly agree
19	Male	Morning	Yes	Temporary employment	Strongly agree	Agree	Agree	Strongly agree	Strongly agree	Agree	Undecided	Strongly agree	Strongly agree	Agree	Strongly agree	Strongly agree	Strongly agree	Strongly agree	Strongly agree	Strongly agree	Strongly agree	Strongly agree	Strongly agree	Strongly agree	Strongly agree	Undecided	Strongly agree	Strongly agree	Strongly agree	Strongly agree	Strongly agree	Strongly agree	Strongly agree	Strongly agree	Strongly agree	Strongly agree
19	Female	Morning	Yes	Temporary employment	Strongly agree	Agree	Strongly agree	Strongly agree	Strongly agree	Strongly agree	Agree	Strongly agree	Strongly agree	Strongly agree	Strongly agree	Strongly agree	Strongly agree	Strongly agree	Strongly agree	Strongly agree	Strongly agree	Strongly agree	Strongly agree	Strongly agree	Strongly agree	Strongly agree	Agree	Strongly agree	Strongly agree	Strongly agree	Strongly agree	Strongly agree	Strongly agree	Strongly agree	Strongly agree	Strongly agree
20	Male	Morning	Yes	Temporary employment	Strongly agree	Strongly agree	Strongly agree	Strongly agree	Strongly agree	Strongly agree	Strongly agree	Agree	Strongly agree	Strongly agree	Strongly agree	Strongly agree	Strongly agree	Strongly agree	Strongly agree	Strongly agree	Strongly agree	Strongly agree	Strongly agree	Strongly agree	Strongly agree	Strongly agree	Strongly agree	Strongly agree	Strongly agree	Strongly agree	Agree	Agree	Agree	Strongly agree	Agree	Agree
34	Female	Morning	Yes	Permanent	Agree	Agree	Agree	Agree	Agree	Agree	Agree	Agree	Agree	Agree	Agree	Agree	Agree	Agree	Agree	Agree	Agree	Agree	Agree	Agree	Agree	Agree	Agree	Agree	Agree	Agree	Agree	Agree	Agree	Agree	Agree	Agree
20	Female	Morning	Yes	Permanent	Strongly agree	Strongly agree	Agree	Agree	Strongly agree	Agree	Agree	Strongly agree	Agree	Agree	Agree	Strongly agree	Undecided	Agree	Strongly agree	Strongly agree	Strongly agree	Strongly agree	Strongly agree	Undecided	Agree	Undecided	Agree	Agree	Agree	Undecided	Strongly agree	Strongly agree	Undecided	Undecided	Agree	Strongly agree
19	Female	Morning	Yes	Permanent	Strongly agree	Agree	Strongly agree	Strongly agree	Strongly agree	Agree	Strongly agree	Strongly agree	Strongly agree	Strongly agree	Strongly agree	Strongly agree	Agree	Disagree	Strongly agree	Strongly agree	Strongly agree	Disagree	Undecided	Agree	Agree	Strongly agree	Disagree	Undecided	Strongly agree	Strongly agree	Strongly agree	Agree	Strongly agree	Undecided	Strongly agree	Strongly agree
19	Male	Morning	Yes	Permanent	Strongly agree	Agree	Undecided	Agree	Agree	Strongly agree	Undecided	Agree	Strongly agree	Strongly agree	Strongly agree	Strongly agree	Strongly agree	Strongly agree	Strongly agree	Strongly agree	Undecided	Agree	Disagree	Undecided	Strongly agree	Undecided	Agree	Agree	Strongly agree	Agree	Undecided	Agree	Undecided	Agree	Agree	Undecided
19	Male	Morning	Yes	Temporary employment	Undecided	Agree	Agree	Strongly agree	Agree	Undecided	Strongly agree	Agree	Undecided	Agree	Agree	Agree	Agree	Undecided	Agree	Strongly agree	Undecided	Agree	Strongly agree	Agree	Agree	Strongly agree	Undecided	Agree	Agree	Strongly agree	Undecided	Agree	Undecided	Agree	Agree	Undecided
19	Female	Morning	No		Strongly agree	Undecided	Undecided	Strongly agree	Strongly agree	Agree	Agree	Agree	Strongly agree	Strongly agree	Strongly agree	Strongly agree	Strongly agree	Strongly agree	Strongly agree	Strongly agree	Agree	Undecided	Undecided	Agree	Agree	Undecided	Strongly agree	Agree	Strongly agree	Strongly agree	Strongly agree	Agree	Strongly agree	Strongly agree	Strongly agree	Agree
20	Female	Morning	No		Strongly agree	Undecided	Agree	Agree	Strongly agree	Strongly agree	Strongly agree	Strongly agree	Strongly agree	Strongly agree	Undecided	Strongly agree	Agree	Agree	Strongly agree	Strongly agree	Agree	Agree	Agree	Agree	Strongly agree	Strongly agree	Agree	Strongly agree	Agree	Agree	Agree	Strongly agree	Agree	Agree	Agree	Strongly agree
21	Female	Morning	No		Agree	Agree	Agree	Strongly agree	Agree	Agree	Agree	Agree	Strongly agree	Agree	Strongly agree	Strongly agree	Strongly agree	Strongly agree	Agree	Agree	Agree	Agree	Agree	Strongly agree	Agree	Agree	Agree	Agree	Strongly agree	Agree	Strongly agree	Strongly agree	Strongly agree	Strongly agree	Agree	Agree
32	Female	Morning	Yes	Permanent	Agree	Agree	Agree	Agree	Agree	Agree	Agree	Agree	Agree	Agree	Agree	Strongly agree	Strongly disagree	Strongly agree	Strongly agree	Strongly agree	Strongly agree	Undecided	Strongly agree	Strongly agree	Strongly agree	Strongly agree	Strongly agree	Strongly agree	Strongly agree	Agree	Strongly agree	Strongly agree	Strongly disagree	Strongly agree	Strongly agree	Strongly agree
23	Female	Morning	No		Strongly agree	Strongly agree	Strongly agree	Strongly agree	Strongly agree	Strongly agree	Strongly agree	Strongly agree	Strongly agree	Strongly agree	Strongly agree	Strongly agree	Strongly agree	Strongly agree	Strongly agree	Strongly agree	Agree	Agree	Agree	Agree	Strongly agree	Agree	Agree	Agree	Agree	Agree	Strongly agree	Strongly agree	Strongly agree	Strongly agree	Strongly agree	Strongly agree
18	Female	Morning	No		Strongly agree	Agree	Agree	Undecided	Strongly agree	Undecided	Strongly agree	Strongly agree	Strongly agree	Strongly agree	Strongly agree	Agree	Strongly agree	Strongly agree	Agree	Strongly agree	Strongly agree	Agree	Agree	Agree	Strongly agree	Undecided	Agree	Agree	Strongly agree	Strongly agree	Strongly agree	Strongly agree	Strongly agree	Strongly agree	Strongly agree	Strongly agree
19	Female	Morning	Yes	Temporary employment	Undecided	Agree	Agree	Undecided	Agree	Disagree	Undecided	Agree	Agree	Agree	Agree	Undecided	Agree	Agree	Agree	Agree	Strongly agree	Undecided	Undecided	Undecided	Undecided	Undecided	Undecided	Undecided	Undecided	Undecided	Undecided	Undecided	Undecided	Undecided	Undecided	Undecided
19	Female	Morning	Yes	Permanent	Agree	Strongly agree	Agree	Agree	Agree	Disagree	Undecided	Agree	Agree	Agree	Undecided	Agree	Agree	Agree	Strongly agree	Strongly agree	Agree	Agree	Agree	Agree	Agree	Undecided	Agree	Agree	Agree	Strongly agree	Agree	Agree	Agree	Agree	Agree	Agree
19	Female	Morning	Yes	Temporary employment	Strongly agree	Strongly agree	Agree	Agree	Strongly agree	Disagree	Agree	Strongly agree	Strongly agree	Strongly agree	Strongly agree	Strongly agree	Agree	Agree	Agree	Agree	Strongly agree	Strongly agree	Strongly agree	Strongly agree	Strongly agree	Agree	Strongly agree	Strongly agree	Strongly agree	Strongly agree	Strongly agree	Strongly agree	Strongly agree	Strongly agree	Strongly agree	Strongly agree
18	Female	Morning	No		Agree	Undecided	Strongly agree	Strongly agree	Agree	Agree	Strongly agree	Strongly agree	Strongly agree	Strongly agree	Strongly agree	Agree	Strongly agree	Agree	Agree	Agree	Strongly agree	Strongly agree	Strongly agree	Strongly agree	Strongly agree	Strongly agree	Strongly agree	Strongly agree	Strongly agree	Strongly agree	Strongly agree	Strongly agree	Strongly agree	Strongly agree	Strongly agree	Strongly agree
21	Female	Morning	Yes	Permanent	Undecided	Undecided	Undecided	Agree	Disagree	Undecided	Agree	Agree	Undecided	Disagree	Strongly agree	Strongly agree	Undecided	Undecided	Undecided	Undecided	Undecided	Undecided	Undecided	Undecided	Undecided	Undecided	Agree	Strongly agree	Agree	Agree	Strongly agree	Strongly agree	Agree	Agree	Agree	Agree
19	Female	Morning	Yes	Temporary employment	Agree	Strongly agree	Strongly agree	Strongly agree	Strongly agree	Undecided	Strongly agree	Strongly agree	Undecided	Strongly agree	Strongly agree	Strongly agree	Strongly agree	Strongly agree	Agree	Strongly agree	Agree	Strongly agree	Agree	Strongly agree	Undecided	Agree	Agree	Strongly agree	Strongly agree	Strongly agree	Strongly agree	Strongly agree	Strongly agree	Strongly agree	Strongly agree	Strongly agree
24	Male	Morning	Yes	Temporary employment	Agree	Strongly agree	Strongly agree	Agree	Strongly agree	Strongly agree	Agree	Strongly agree	Agree	Strongly agree	Strongly agree	Agree	Agree	Strongly agree	Strongly agree	Strongly agree	Agree	Agree	Strongly agree	Agree	Agree	Agree	Agree	Agree	Agree	Strongly agree	Agree	Undecided	Undecided	Agree	Agree	Undecided
19	Female	Morning	No		Undecided	Undecided	Agree	Agree	Agree	Agree	Agree	Undecided	Undecided	Strongly agree	Strongly agree	Strongly agree	Strongly agree	Undecided	Agree	Strongly agree	Agree	Agree	Agree	Agree	Agree	Agree	Agree	Agree	Agree	Agree	Undecided	Undecided	Agree	Undecided	Undecided	Undecided
19	Female	Morning	No		Strongly agree	Strongly agree	Strongly agree	Agree	Agree	Agree	Strongly agree	Strongly agree	Strongly agree	Strongly agree	Agree	Strongly agree	Strongly agree	Strongly agree	Strongly agree	Strongly agree	Strongly agree	Strongly agree	Strongly agree	Strongly agree	Strongly agree	Strongly agree	Strongly agree	Strongly agree	Strongly agree	Strongly agree	Strongly agree	Strongly agree	Strongly agree	Strongly agree	Strongly agree	Strongly agree
19	Female	Morning	No		Strongly agree	Strongly agree	Strongly agree	Agree	Agree	Agree	Strongly agree	Strongly agree	Strongly agree	Strongly agree	Strongly agree	Strongly agree	Strongly agree	Strongly agree	Strongly agree	Strongly agree	Agree	Agree	Strongly agree	Strongly agree	Strongly agree	Agree	Strongly agree	Agree	Agree	Strongly agree	Strongly agree	Strongly agree	Strongly agree	Strongly agree	Strongly agree	Strongly agree
19	Female	Morning	No		Agree	Agree	Agree	Strongly agree	Agree	Agree	Agree	Agree	Agree	Strongly agree	Agree	Strongly agree	Strongly agree	Strongly agree	Agree	Agree	Agree	Undecided	Agree	Agree	Agree	Undecided	Agree	Agree	Agree	Agree	Strongly agree	Agree	Strongly agree	Strongly agree	Agree	Strongly agree
23	Male	Morning	Yes	Permanent	Strongly agree	Agree	Strongly agree	Undecided	Strongly agree	Undecided	Strongly agree	Strongly agree	Undecided	Strongly agree	Strongly agree	Strongly agree	Strongly agree	Strongly agree	Agree	Strongly agree	Strongly agree	Strongly agree	Strongly agree	Strongly agree	Strongly agree	Strongly disagree	Strongly agree	Strongly agree	Strongly agree	Strongly agree	Strongly agree	Strongly agree	Strongly agree	Strongly agree	Strongly agree	Strongly agree
19	Female	Morning	No		Strongly agree	Disagree	Strongly agree	Strongly agree	Strongly agree	Agree	Strongly agree	Strongly agree	Agree	Agree	Strongly agree	Strongly agree	Strongly agree	Strongly agree	Strongly agree	Strongly agree	Strongly agree	Strongly agree	Strongly agree	Strongly agree	Strongly agree	Strongly agree	Strongly agree	Strongly agree	Strongly agree	Strongly agree	Strongly agree	Strongly agree	Strongly agree	Strongly agree	Strongly agree	Strongly agree
19	Female	Morning	No		Agree	Disagree	Agree	Agree	Strongly agree	Agree	Agree	Agree	Strongly agree	Strongly agree	Agree	Strongly agree	Strongly agree	Strongly agree	Strongly agree	Strongly agree	Undecided	Undecided	Strongly agree	Agree	Strongly agree	Agree	Agree	Agree	Strongly agree	Strongly agree	Agree	Strongly agree	Agree	Strongly agree	Strongly agree	Strongly agree
20	Male	Morning	No		Strongly agree	Strongly agree	Strongly agree	Agree	Agree	Undecided	Undecided	Agree	Agree	Agree	Strongly agree	Agree	Strongly agree	Strongly agree	Strongly agree	Strongly agree	Strongly agree	Strongly agree	Strongly agree	Strongly agree	Strongly agree	Strongly agree	Strongly agree	Strongly agree	Strongly agree	Strongly agree	Strongly agree	Strongly agree	Strongly agree	Strongly agree	Strongly agree	Strongly agree
21	Male	Morning	Yes	Permanent	Strongly agree	Strongly agree	Strongly agree	Strongly agree	Strongly agree	Strongly agree	Strongly agree	Strongly agree	Agree	Strongly agree	Strongly agree	Strongly agree	Strongly agree	Strongly agree	Strongly agree	Strongly agree	Agree	Strongly agree	Agree	Strongly agree	Strongly agree	Strongly agree	Agree	Agree	Agree	Strongly agree	Strongly agree	Strongly agree	Strongly agree	Strongly agree	Strongly agree	Strongly agree
22	Female	Morning	Yes	Temporary employment	Strongly agree	Strongly agree	Strongly agree	Strongly agree	Strongly agree	Agree	Agree	Strongly agree	Strongly agree	Strongly agree	Strongly agree	Strongly agree	Strongly agree	Strongly agree	Strongly agree	Strongly agree	Strongly agree	Strongly agree	Strongly agree	Strongly agree	Strongly agree	Agree	Agree	Agree	Agree	Agree	Strongly agree	Strongly agree	Strongly agree	Strongly agree	Strongly agree	Strongly agree
22	Female	Morning	Yes	Temporary employment	Strongly agree	Strongly agree	Strongly agree	Agree	Strongly agree	Agree	Strongly agree	Agree	Undecided	Agree	Strongly agree	Strongly agree	Strongly agree	Strongly agree	Strongly agree	Strongly agree	Strongly agree	Strongly agree	Strongly agree	Strongly agree	Strongly agree	Strongly agree	Agree	Strongly agree	Strongly agree	Strongly agree	Strongly agree	Strongly agree	Strongly agree	Strongly agree	Strongly agree	Strongly agree
20	Female	Morning	Yes	Temporary employment	Agree	Agree	Agree	Strongly agree	Strongly agree	Agree	Undecided	Undecided	Strongly agree	Undecided	Strongly agree	Strongly agree	Undecided	Agree	Strongly agree	Strongly agree	Agree	Undecided	Undecided	Undecided	Disagree	Agree	Strongly agree	Undecided	Undecided	Strongly agree	Strongly agree	Strongly agree	Strongly agree	Undecided	Strongly agree	Strongly agree
19	Female	Morning	Yes	Temporary employment	Agree	Agree	Strongly agree	Agree	Undecided	Undecided	Agree	Agree	Strongly agree	Strongly agree	Strongly agree	Strongly agree	Undecided	Agree	Strongly agree	Strongly agree	Agree	Agree	Strongly agree	Agree	Undecided	Undecided	Agree	Agree	Strongly agree	Strongly agree	Agree	Agree	Undecided	Agree	Strongly agree	Agree
33	Male	Morning	Yes	Temporary employment	Undecided	Agree	Strongly agree	Disagree	Strongly agree	Disagree	Disagree	Agree	Agree	Strongly agree	Strongly agree	Strongly agree	Agree	Undecided	Strongly agree	Agree	Undecided	Agree	Agree	Disagree	Agree	Disagree	Agree	Undecided	Undecided	Agree	Strongly agree	Strongly agree	Agree	Undecided	Agree	Undecided
19	Female	Morning	No		Strongly agree	Agree	Agree	Agree	Strongly agree	Strongly agree	Strongly agree	Agree	Strongly agree	Strongly agree	Undecided	Strongly agree	Agree	Strongly agree	Strongly agree	Strongly agree	Strongly agree	Strongly agree	Strongly agree	Strongly agree	Strongly agree	Strongly agree	Strongly agree	Strongly agree	Strongly agree	Strongly agree	Strongly agree	Strongly agree	Strongly agree	Strongly agree	Strongly agree	Strongly agree
19	Female	Morning	No		Strongly agree	Undecided	Agree	Strongly agree	Strongly agree	Undecided	Agree	Agree	Strongly agree	Strongly agree	Strongly agree	Strongly agree	Strongly agree	Strongly agree	Strongly agree	Strongly agree	Strongly agree	Agree	Strongly agree	Strongly agree	Strongly agree	Agree	Strongly agree	Strongly agree	Strongly agree	Strongly agree	Strongly agree	Strongly agree	Strongly agree	Strongly agree	Strongly agree	Strongly agree
19	Female	Morning	Yes	Permanent	Strongly agree	Agree	Strongly agree	Strongly agree	Strongly agree	Strongly agree	Agree	Strongly agree	Strongly agree	Strongly agree	Strongly agree	Strongly agree	Strongly agree	Strongly agree	Strongly agree	Strongly agree	Strongly agree	Strongly agree	Strongly agree	Strongly agree	Strongly agree	Strongly agree	Strongly agree	Strongly agree	Strongly agree	Strongly agree	Strongly agree	Strongly agree	Strongly agree	Strongly agree	Strongly agree	Strongly agree
19	Female	Morning	Yes	Temporary employment	Strongly disagree	Strongly disagree	Undecided	Disagree	Strongly disagree	Disagree	Strongly disagree	Strongly disagree	Undecided	Disagree	Strongly disagree	Strongly disagree	Disagree	Disagree	Undecided	Strongly disagree	Strongly agree	Undecided	Undecided	Undecided	Strongly agree	Agree	Strongly agree	Strongly agree	Agree	Strongly agree	Strongly agree	Strongly agree	Agree	Agree	Undecided	Strongly agree
19	Female	Morning	No		Agree	Strongly agree	Strongly agree	Strongly agree	Agree	Agree	Agree	Agree	Agree	Agree	Strongly agree	Strongly agree	Strongly agree	Strongly agree	Strongly agree	Strongly agree	Strongly agree	Strongly agree	Strongly agree	Strongly agree	Strongly agree	Strongly agree	Strongly agree	Strongly agree	Strongly agree	Strongly agree	Strongly agree	Strongly agree	Strongly agree	Strongly agree	Strongly agree	Strongly agree
22	Female	Morning	Yes	Temporary employment	Strongly agree	Strongly agree	Strongly agree	Strongly agree	Strongly agree	Strongly agree	Strongly agree	Strongly agree	Strongly agree	Strongly agree	Strongly agree	Strongly agree	Strongly agree	Strongly agree	Strongly agree	Strongly agree	Strongly agree	Strongly agree	Strongly agree	Strongly agree	Strongly agree	Strongly agree	Strongly agree	Strongly agree	Strongly agree	Strongly agree	Strongly agree	Strongly agree	Strongly agree	Strongly agree	Strongly agree	Strongly agree
26	Female	Morning	Yes	Permanent	Strongly agree	Agree	Agree	Agree	Strongly agree	Agree	Agree	Agree	Strongly agree	Strongly agree	Strongly agree	Strongly agree	Strongly agree	Strongly agree	Strongly agree	Strongly agree	Strongly agree	Strongly agree	Strongly agree	Strongly agree	Strongly agree	Strongly agree	Strongly agree	Strongly agree	Strongly agree	Strongly agree	Strongly agree	Strongly agree	Strongly agree	Strongly agree	Strongly agree	Strongly agree
24	Female	Morning	Yes	Permanent	Strongly agree	Strongly agree	Agree	Strongly agree	Agree	Strongly agree	Agree	Agree	Strongly agree	Strongly agree	Disagree	Strongly agree	Agree	Undecided	Strongly agree	Agree	Agree	Agree	Agree	Strongly agree	Agree	Strongly agree	Agree	Strongly agree	Strongly agree	Strongly agree	Agree	Strongly agree	Agree	Strongly agree	Undecided	Strongly agree
19	Female	Morning	No		Strongly agree	Strongly agree	Strongly agree	Strongly agree	Strongly agree	Agree	Agree	Agree	Agree	Agree	Strongly agree	Strongly agree	Strongly agree	Strongly agree	Strongly agree	Strongly agree	Agree	Agree	Strongly agree	Strongly agree	Strongly agree	Agree	Strongly agree	Agree	Agree	Strongly agree	Agree	Strongly agree	Strongly agree	Strongly agree	Strongly agree	Strongly agree
24	Female	Morning	Yes	Permanent	Strongly agree	Agree	Strongly agree	Strongly agree	Strongly agree	Undecided	Agree	Undecided	Undecided	Strongly agree	Strongly agree	Strongly agree	Agree	Undecided	Disagree	Agree	Agree	Agree	Agree	Undecided	Strongly agree	Disagree	Strongly agree	Undecided	Undecided	Strongly agree	Strongly agree	Strongly agree	Agree	Agree	Agree	Undecided
19	Female	Morning	No		Strongly agree	Agree	Agree	Agree	Strongly agree	Undecided	Agree	Agree	Strongly agree	Strongly agree	Strongly agree	Strongly agree	Strongly agree	Strongly agree	Undecided	Strongly agree	Agree	Undecided	Agree	Undecided	Strongly agree	Undecided	Undecided	Strongly agree	Strongly agree	Strongly agree	Strongly agree	Strongly agree	Strongly agree	Strongly agree	Strongly agree	Strongly agree
18	Female	Morning	No		Strongly agree	Agree	Agree	Agree	Undecided	Agree	Strongly agree	Strongly agree	Strongly agree	Strongly agree	Strongly agree	Strongly agree	Strongly agree	Strongly agree	Undecided	Strongly agree	Strongly agree	Strongly agree	Agree	Strongly agree	Agree	Strongly agree	Agree	Agree	Strongly agree	Strongly agree	Strongly agree	Strongly agree	Strongly agree	Strongly agree	Strongly agree	Strongly agree
22	Female	Morning	Yes	Permanent	Strongly agree	Agree	Strongly agree	Strongly agree	Strongly agree	Strongly agree	Strongly agree	Strongly agree	Strongly agree	Strongly agree	Strongly agree	Strongly agree	Strongly agree	Strongly agree	Strongly agree	Strongly agree	Strongly agree	Strongly agree	Strongly agree	Strongly agree	Strongly agree	Strongly agree	Strongly agree	Strongly agree	Strongly agree	Strongly agree	Strongly agree	Strongly agree	Strongly agree	Strongly agree	Strongly agree	Strongly agree
22	Female	Morning	Yes	Temporary employment	Strongly agree	Strongly agree	Strongly agree	Strongly agree	Strongly agree	Strongly agree	Strongly agree	Strongly agree	Strongly agree	Strongly agree	Strongly agree	Strongly agree	Strongly agree	Strongly agree	Strongly agree	Strongly agree	Strongly agree	Strongly agree	Strongly agree	Strongly agree	Strongly agree	Strongly agree	Strongly agree	Strongly agree	Strongly agree	Strongly agree	Strongly agree	Strongly agree	Strongly agree	Strongly agree	Strongly agree	Strongly agree
21	Female	Morning	Yes	Temporary employment	Strongly agree	Agree	Strongly agree	Strongly agree	Strongly agree	Agree	Agree	Strongly agree	Agree	Strongly agree	Strongly agree	Strongly agree	Strongly agree	Strongly agree	Strongly agree	Strongly agree	Strongly agree	Strongly agree	Strongly agree	Strongly agree	Strongly agree	Strongly agree	Strongly agree	Strongly agree	Strongly agree	Strongly agree	Strongly agree	Strongly agree	Strongly agree	Strongly agree	Strongly agree	Strongly agree
26	Female	Morning	Yes	Temporary employment	Strongly agree	Strongly agree	Strongly agree	Undecided	Strongly agree	Agree	Undecided	Strongly agree	Agree	Strongly agree	Agree	Strongly agree	Strongly agree	Strongly agree	Agree	Strongly agree	Agree	Strongly agree	Strongly agree	Agree	Strongly agree	Strongly agree	Strongly agree	Agree	Agree	Strongly agree	Strongly agree	Agree	Strongly agree	Strongly agree	Strongly agree	Agree
22	Female	Morning	Yes	Temporary employment	Strongly agree	Strongly agree	Strongly agree	Strongly agree	Agree	Strongly agree	Strongly agree	Strongly agree	Strongly agree	Strongly agree	Strongly agree	Strongly agree	Strongly agree	Strongly agree	Strongly agree	Strongly agree	Strongly agree	Strongly agree	Strongly agree	Agree	Agree	Strongly agree	Strongly agree	Strongly agree	Strongly agree	Strongly agree	Strongly agree	Strongly agree	Strongly agree	Strongly agree	Strongly agree	Strongly agree
19	Female	Morning	No		Agree	Strongly agree	Strongly agree	Undecided	Agree	Agree	Strongly agree	Strongly agree	Strongly agree	Strongly agree	Strongly agree	Strongly agree	Strongly agree	Strongly agree	Strongly agree	Strongly agree	Strongly agree	Strongly agree	Strongly agree	Strongly agree	Strongly agree	Strongly agree	Strongly agree	Strongly agree	Strongly agree	Strongly agree	Strongly agree	Strongly agree	Strongly agree	Strongly agree	Strongly agree	Strongly agree
19	Female	Morning	Yes	Temporary employment	Agree	Agree	Agree	Agree	Agree	Agree	Strongly agree	Agree	Strongly agree	Strongly agree	Agree	Agree	Agree	Strongly agree	Strongly agree	Strongly agree	Undecided	Undecided	Undecided	Undecided	Undecided	Undecided	Undecided	Undecided	Undecided	Undecided	Agree	Agree	Agree	Agree	Agree	Agree
19	Female	Morning	Yes	Temporary employment	Strongly agree	Strongly agree	Strongly agree	Agree	Strongly agree	Agree	Agree	Agree	Strongly agree	Agree	Strongly agree	Strongly agree	Agree	Agree	Strongly agree	Strongly agree	Undecided	Undecided	Undecided	Undecided	Undecided	Undecided	Undecided	Undecided	Undecided	Undecided	Agree	Agree	Agree	Agree	Agree	Agree
19	Female	Late	No		Agree	Strongly agree	Strongly agree	Undecided	Strongly agree	Agree	Agree	Strongly agree	Undecided	Strongly agree	Strongly agree	Strongly agree	Strongly agree	Strongly agree	Agree	Agree	Strongly agree	Strongly agree	Strongly agree	Undecided	Agree	Undecided	Agree	Strongly agree	Undecided	Strongly agree	Strongly agree	Strongly agree	Strongly agree	Agree	Agree	Agree
26	Female	Late	Yes	Permanent	Strongly agree	Strongly agree	Agree	Agree	Agree	Undecided	Strongly agree	Agree	Strongly agree	Strongly agree	Strongly agree	Strongly agree	Agree	Agree	Strongly agree	Strongly agree	Strongly agree	Strongly agree	Strongly agree	Strongly agree	Strongly agree	Agree	Strongly agree	Strongly agree	Strongly agree	Strongly agree	Strongly agree	Strongly agree	Agree	Agree	Agree	Strongly agree
19	Female	Late	Yes	Temporary employment	Strongly agree	Strongly agree	Strongly agree	Strongly agree	Strongly agree	Strongly agree	Strongly agree	Strongly agree	Strongly agree	Strongly agree	Agree	Strongly agree	Strongly agree	Agree	Agree	Strongly agree	Strongly agree	Strongly agree	Strongly agree	Undecided	Strongly agree	Undecided	Agree	Strongly agree	Agree	Agree	Agree	Strongly agree	Strongly agree	Agree	Agree	Strongly agree
20	Female	Late	No		Strongly agree	Strongly agree	Strongly agree	Strongly agree	Strongly agree	Strongly agree	Agree	Strongly agree	Agree	Strongly agree	Strongly agree	Strongly agree	Strongly agree	Strongly agree	Agree	Agree	Agree	Agree	Strongly agree	Strongly agree	Strongly agree	Agree	Strongly agree	Strongly agree	Strongly agree	Strongly agree	Strongly agree	Strongly agree	Strongly agree	Strongly agree	Agree	Agree
40	Male	Late	Yes	Permanent	Strongly agree	Strongly agree	Strongly agree	Strongly agree	Agree	Strongly agree	Agree	Strongly agree	Agree	Strongly agree	Agree	Strongly agree	Undecided	Agree	Agree	Agree	Strongly agree	Strongly agree	Agree	Strongly agree	Strongly agree	Strongly agree	Agree	Strongly agree	Agree	Strongly agree	Agree	Undecided	Undecided	Agree	Agree	Agree
20	Female	Late	Yes	Temporary employment	Strongly agree	Agree	Strongly agree	Strongly agree	Strongly agree	Undecided	Strongly agree	Strongly agree	Undecided	Undecided	Agree	Strongly agree	Strongly agree	Strongly agree	Undecided	Strongly agree	Strongly agree	Agree	Strongly agree	Strongly agree	Strongly agree	Agree	Strongly agree	Strongly agree	Agree	Disagree	Undecided	Agree	Agree	Strongly agree	Agree	Strongly agree
19	Female	Morning	No		Strongly agree	Strongly agree	Strongly agree	Strongly agree	Strongly agree	Strongly agree	Agree	Agree	Strongly agree	Strongly agree	Strongly agree	Strongly agree	Strongly agree	Strongly agree	Strongly agree	Strongly agree	Strongly agree	Strongly agree	Strongly agree	Strongly agree	Agree	Agree	Agree	Agree	Strongly agree	Strongly agree	Strongly agree	Agree	Strongly agree	Strongly agree	Strongly agree	Strongly agree
23	Female	Morning	Yes	Temporary employment	Agree	Undecided	Agree	Disagree	Undecided	Disagree	Disagree	Disagree	Disagree	Strongly agree	Strongly agree	Strongly agree	Strongly agree	Strongly agree	Strongly agree	Strongly agree	Undecided	Strongly agree	Strongly agree	Strongly agree	Strongly agree	Undecided	Strongly agree	Strongly agree	Strongly agree	Strongly agree	Strongly agree	Strongly agree	Strongly agree	Strongly agree	Strongly agree	Strongly agree
19	Female	Late	Yes	Temporary employment	Strongly agree	Agree	Strongly agree	Strongly agree	Strongly agree	Undecided	Agree	Agree	Strongly agree	Agree	Strongly agree	Strongly agree	Agree	Strongly agree	Agree	Agree	Strongly agree	Agree	Strongly agree	Strongly agree	Strongly agree	Agree	Agree	Strongly agree	Strongly agree	Agree	Strongly agree	Strongly agree	Agree	Strongly agree	Strongly agree	Strongly agree
18	Female	Late	No		Agree	Strongly agree	Agree	Strongly agree	Agree	Undecided	Strongly agree	Agree	Agree	Strongly agree	Strongly agree	Agree	Strongly agree	Strongly agree	Strongly agree	Strongly agree	Strongly agree	Strongly agree	Agree	Strongly agree	Strongly agree	Strongly agree	Strongly agree	Strongly agree	Undecided	Strongly agree	Strongly agree	Disagree	Strongly agree	Strongly agree	Strongly agree	Strongly agree
42	Female	Late	Yes	Permanent	Strongly agree	Strongly agree	Agree	Strongly agree	Strongly agree	Agree	Strongly agree	Strongly agree	Strongly agree	Agree	Agree	Strongly agree	Strongly agree	Strongly agree	Undecided	Agree	Agree	Strongly agree	Agree	Undecided	Agree	Strongly agree	Strongly agree	Strongly agree	Strongly agree	Agree	Strongly agree	Strongly agree	Strongly agree	Strongly agree	Strongly agree	Strongly agree
19	Female	Late	Yes	Temporary employment	Strongly agree	Agree	Strongly agree	Strongly agree	Strongly agree	Agree	Strongly agree	Strongly agree	Agree	Strongly agree	Strongly agree	Strongly agree	Agree	Agree	Strongly agree	Strongly agree	Strongly agree	Agree	Strongly agree	Agree	Strongly agree	Strongly agree	Strongly agree	Agree	Strongly agree	Agree	Strongly agree	Strongly agree	Agree	Agree	Strongly agree	Strongly agree
19	Female	Late	No		Agree	Undecided	Agree	Agree	Strongly agree	Undecided	Agree	Agree	Strongly agree	Strongly agree	Strongly agree	Strongly agree	Agree	Agree	Strongly agree	Strongly agree	Strongly agree	Agree	Strongly agree	Strongly agree	Strongly agree	Strongly agree	Strongly agree	Strongly agree	Strongly agree	Strongly agree	Strongly agree	Strongly agree	Strongly agree	Strongly agree	Strongly agree	Strongly agree
19	Female	Late	No		Agree	Disagree	Agree	Undecided	Undecided	Undecided	Agree	Agree	Undecided	Undecided	Undecided	Undecided	Agree	Agree	Undecided	Disagree	Agree	Agree	Agree	Strongly agree	Strongly agree	Disagree	Agree	Agree	Agree	Undecided	Agree	Undecided	Agree	Agree	Undecided	Agree
19	Female	Late	Yes	Permanent	Agree	Undecided	Undecided	Strongly agree	Strongly agree	Agree	Disagree	Agree	Disagree	Strongly agree	Disagree	Undecided	Agree	Strongly agree	Undecided	Strongly agree	Agree	Strongly agree	Agree	Strongly agree	Strongly agree	Undecided	Agree	Agree	Strongly agree	Strongly agree	Strongly agree	Strongly agree	Agree	Undecided	Undecided	Strongly agree
18	Female	Late	No		Agree	Agree	Strongly agree	Agree	Strongly agree	Agree	Agree	Agree	Agree	Strongly agree	Undecided	Agree	Agree	Agree	Strongly agree	Strongly agree	Agree	Undecided	Agree	Agree	Strongly agree	Agree	Undecided	Agree	Strongly agree	Strongly agree	Agree	Agree	Agree	Agree	Strongly agree	Strongly agree
19	Female	Late	No		Strongly agree	Agree	Strongly agree	Strongly agree	Strongly agree	Agree	Agree	Strongly agree	Strongly agree	Agree	Agree	Agree	Strongly agree	Agree	Strongly agree	Strongly agree	Strongly agree	Agree	Strongly agree	Agree	Agree	Agree	Agree	Strongly agree	Agree	Agree	Agree	Agree	Agree	Agree	Strongly agree	Strongly agree
21	Male	Late	Yes	Temporary employment	Agree	Agree	Agree	Agree	Agree	Undecided	Agree	Agree	Agree	Agree	Strongly agree	Strongly agree	Agree	Strongly agree	Undecided	Agree	Agree	Agree	Agree	Agree	Agree	Agree	Agree	Agree	Agree	Undecided	Agree	Agree	Agree	Agree	Agree	Agree
21	Female	Late	Yes	Temporary employment	Strongly agree	Strongly agree	Strongly agree	Strongly agree	Strongly agree	Agree	Strongly agree	Strongly agree	Undecided	Strongly agree	Strongly agree	Strongly agree	Agree	Strongly agree	Agree	Strongly agree	Strongly agree	Strongly agree	Strongly agree	Strongly agree	Strongly agree	Strongly agree	Strongly agree	Strongly agree	Strongly agree	Agree	Strongly agree	Strongly agree	Strongly agree	Strongly agree	Strongly agree	Strongly agree
19	Female	Late	Yes	Temporary employment	Strongly agree	Agree	Agree	Agree	Agree	Agree	Strongly agree	Agree	Strongly agree	Agree	Strongly agree	Strongly agree	Agree	Strongly agree	Agree	Strongly agree	Agree	Agree	Agree	Undecided	Agree	Undecided	Agree	Undecided	Undecided	Agree	Strongly agree	Strongly agree	Strongly agree	Agree	Strongly agree	Agree
21	Male	Late	Yes	Temporary employment	Strongly agree	Strongly agree	Strongly agree	Agree	Strongly agree	Agree	Agree	Strongly agree	Strongly agree	Strongly agree	Strongly agree	Strongly agree	Disagree	Undecided	Agree	Strongly agree	Strongly agree	Strongly agree	Strongly agree	Agree	Agree	Undecided	Agree	Strongly agree	Strongly agree	Strongly agree	Disagree	Disagree	Undecided	Agree	Strongly agree	Undecided
18	Female	Late	No		Strongly agree	Strongly agree	Strongly agree	Undecided	Strongly agree	Agree	Agree	Strongly agree	Undecided	Strongly agree	Strongly agree	Strongly agree	Strongly agree	Strongly agree	Strongly agree	Strongly agree	Agree	Agree	Agree	Undecided	Agree	Agree	Agree	Agree	Agree	Agree	Strongly agree	Strongly agree	Strongly agree	Agree	Strongly agree	Strongly agree
18	Female	Late	Yes	Temporary employment	Strongly agree	Agree	Agree	Strongly agree	Agree	Agree	Strongly agree	Strongly agree	Agree	Strongly agree	Strongly agree	Strongly agree	Agree	Agree	Strongly agree	Strongly agree	Strongly agree	Strongly agree	Strongly agree	Strongly agree	Strongly agree	Strongly agree	Strongly agree	Strongly agree	Strongly agree	Strongly agree	Strongly agree	Strongly agree	Strongly agree	Strongly agree	Strongly agree	Strongly agree
21	Female	Late	Yes	Temporary employment	Strongly agree	Strongly agree	Strongly agree	Agree	Agree	Agree	Agree	Strongly agree	Agree	Strongly agree	Undecided	Undecided	Agree	Agree	Agree	Agree	Agree	Agree	Agree	Undecided	Agree	Strongly agree	Agree	Agree	Strongly agree	Strongly agree	Strongly agree	Strongly agree	Agree	Agree	Strongly agree	Strongly agree
20	Female	Late	Yes	Temporary employment	Strongly agree	Strongly agree	Strongly agree	Strongly agree	Agree	Agree	Agree	Strongly agree	Strongly agree	Strongly agree	Strongly agree	Strongly agree	Agree	Strongly agree	Agree	Strongly agree	Strongly agree	Undecided	Strongly agree	Strongly agree	Agree	Undecided	Agree	Agree	Strongly agree	Strongly agree	Strongly agree	Strongly agree	Agree	Strongly agree	Strongly agree	Strongly agree
21	Female	Late	Yes	Temporary employment	Agree	Agree	Agree	Undecided	Agree	Undecided	Strongly agree	Agree	Strongly agree	Agree	Strongly agree	Strongly agree	Strongly agree	Strongly agree	Agree	Strongly agree	Strongly agree	Strongly agree	Strongly agree	Agree	Strongly agree	Agree	Strongly agree	Strongly agree	Strongly agree	Strongly agree	Strongly agree	Strongly agree	Strongly agree	Strongly agree	Strongly agree	Strongly agree
19	Male	Late	No		Strongly agree	Strongly agree	Strongly agree	Strongly agree	Strongly agree	Strongly agree	Strongly agree	Strongly agree	Strongly agree	Strongly agree	Strongly agree	Strongly agree	Strongly agree	Strongly agree	Strongly agree	Strongly agree	Strongly agree	Strongly agree	Strongly agree	Strongly agree	Strongly agree	Strongly agree	Strongly agree	Strongly agree	Strongly agree	Strongly agree	Strongly agree	Strongly agree	Strongly agree	Strongly agree	Strongly agree	Strongly agree
19	Female	Late	No		Strongly agree	Strongly agree	Strongly agree	Strongly agree	Strongly agree	Strongly agree	Strongly agree	Strongly agree	Strongly agree	Agree	Strongly agree	Strongly agree	Agree	Strongly agree	Strongly agree	Strongly agree	Strongly agree	Strongly agree	Strongly agree	Strongly agree	Strongly agree	Strongly agree	Strongly agree	Strongly agree	Strongly agree	Strongly agree	Agree	Agree	Strongly agree	Strongly agree	Strongly agree	Strongly agree
19	Female	Late	Yes	Temporary employment	Strongly agree	Strongly agree	Strongly agree	Strongly agree	Strongly agree	Agree	Strongly agree	Strongly agree	Strongly agree	Strongly agree	Strongly agree	Strongly agree	Strongly agree	Strongly agree	Strongly agree	Strongly agree	Agree	Agree	Agree	Agree	Agree	Agree	Agree	Agree	Agree	Agree	Strongly agree	Strongly agree	Strongly agree	Strongly agree	Strongly agree	Strongly agree
19	Female	Late	Yes	Temporary employment	Strongly agree	Agree	Strongly agree	Agree	Strongly agree	Undecided	Undecided	Agree	Agree	Strongly agree	Strongly agree	Strongly agree	Agree	Strongly agree	Agree	Agree	Strongly agree	Undecided	Agree	Strongly agree	Strongly agree	Disagree	Disagree	Agree	Agree	Agree	Agree	Strongly agree	Undecided	Agree	Strongly agree	Agree
28	Male	Late	Yes	Permanent	Strongly agree	Strongly agree	Agree	Agree	Strongly agree	Agree	Agree	Undecided	Agree	Strongly agree	Strongly agree	Strongly agree	Strongly agree	Agree	Agree	Agree	Agree	Agree	Agree	Undecided	Undecided	Undecided	Undecided	Agree	Undecided	Undecided	Strongly agree	Strongly agree	Strongly agree	Agree	Agree	Agree
22	Female	Late	Yes	Temporary employment	Strongly agree	Agree	Agree	Strongly agree	Strongly agree	Agree	Strongly agree	Strongly agree	Strongly agree	Strongly agree	Strongly agree	Strongly agree	Strongly agree	Strongly agree	Strongly agree	Strongly agree	Strongly agree	Strongly agree	Agree	Strongly agree	Strongly agree	Agree	Strongly agree	Strongly agree	Strongly agree	Strongly agree	Strongly agree	Strongly agree	Strongly agree	Strongly agree	Strongly agree	Strongly agree
28	Female	Late	Yes	Permanent	Strongly agree	Strongly agree	Agree	Agree	Strongly agree	Agree	Agree	Agree	Agree	Strongly agree	Strongly agree	Strongly agree	Strongly agree	Agree	Strongly agree	Agree	Strongly agree	Strongly agree	Strongly agree	Agree	Agree	Agree	Agree	Agree	Agree	Strongly agree	Strongly agree	Strongly agree	Strongly agree	Agree	Strongly agree	Agree
19	Female	Late	Yes	Temporary employment	Strongly agree	Strongly agree	Strongly agree	Strongly agree	Strongly agree	Agree	Strongly agree	Strongly agree	Strongly agree	Strongly agree	Strongly agree	Strongly agree	Agree	Strongly agree	Strongly agree	Strongly agree	Strongly agree	Strongly agree	Strongly agree	Strongly agree	Strongly agree	Strongly agree	Strongly agree	Strongly agree	Strongly agree	Strongly agree	Strongly agree	Strongly agree	Strongly agree	Strongly agree	Agree	Strongly agree
20	Female	Late	Yes	Permanent	Strongly agree	Agree	Agree	Strongly agree	Strongly agree	Agree	Agree	Agree	Agree	Strongly agree	Agree	Agree	Agree	Agree	Strongly agree	Strongly agree	Agree	Undecided	Undecided	Agree	Agree	Agree	Strongly agree	Strongly agree	Strongly agree	Strongly agree	Agree	Agree	Agree	Agree	Strongly agree	Strongly agree
18	Female	Late	Yes	Temporary employment	Agree	Undecided	Agree	Agree	Agree	Agree	Undecided	Agree	Agree	Agree	Agree	Strongly agree	Agree	Agree	Agree	Agree	Agree	Agree	Undecided	Agree	Agree	Agree	Agree	Agree	Agree	Agree	Agree	Agree	Agree	Agree	Agree	Agree
37	Female	Late	Yes	Temporary employment	Strongly agree	Strongly agree	Strongly agree	Strongly agree	Strongly agree	Strongly agree	Strongly agree	Strongly agree	Strongly agree	Strongly agree	Strongly agree	Strongly agree	Strongly agree	Strongly agree	Strongly agree	Strongly agree	Strongly agree	Agree	Agree	Agree	Agree	Agree	Agree	Strongly agree	Strongly agree	Strongly agree	Strongly agree	Strongly agree	Strongly agree	Strongly agree	Strongly agree	Strongly agree
46	Female	Late	Yes	Temporary employment	Strongly agree	Agree	Strongly agree	Strongly agree	Strongly agree	Agree	Strongly agree	Agree	Strongly agree	Strongly agree	Strongly agree	Strongly agree	Agree	Agree	Strongly agree	Strongly agree	Strongly agree	Strongly agree	Strongly agree	Strongly agree	Strongly agree	Strongly agree	Agree	Strongly agree	Strongly agree	Strongly agree	Strongly agree	Strongly agree	Strongly agree	Strongly agree	Strongly agree	Strongly agree
19	Female	Morning	No		Strongly agree	Agree	Agree	Strongly agree	Strongly agree	Strongly agree	Strongly agree	Strongly agree	Strongly agree	Strongly agree	Strongly agree	Strongly agree	Strongly agree	Strongly agree	Strongly agree	Strongly agree	Agree	Agree	Strongly agree	Strongly agree	Strongly agree	Strongly agree	Strongly agree	Strongly agree	Strongly agree	Strongly agree	Strongly agree	Strongly agree	Strongly agree	Strongly agree	Strongly agree	Strongly agree
20	Female	Morning	No		Agree	Agree	Agree	Agree	Strongly agree	Agree	Strongly agree	Strongly agree	Strongly agree	Strongly agree	Strongly agree	Agree	Strongly agree	Agree	Strongly agree	Strongly agree	Agree	Agree	Agree	Agree	Agree	Strongly agree	Strongly agree	Strongly agree	Strongly agree	Strongly agree	Strongly agree	Strongly agree	Strongly agree	Strongly agree	Strongly agree	Strongly agree
20	Female	Morning	No		Strongly agree	Strongly agree	Strongly agree	Strongly agree	Strongly agree	Strongly agree	Strongly agree	Strongly agree	Strongly agree	Agree	Strongly agree	Strongly agree	Strongly agree	Strongly agree	Strongly agree	Agree	Strongly agree	Strongly agree	Strongly agree	Agree	Agree	Strongly agree	Strongly agree	Agree	Strongly agree	Agree	Strongly agree	Agree	Agree	Strongly agree	Agree	Strongly agree
20	Female	Morning	No		Strongly agree	Strongly agree	Agree	Strongly agree	Strongly agree	Strongly agree	Strongly agree	Strongly agree	Strongly agree	Strongly agree	Strongly agree	Strongly agree	Strongly agree	Strongly agree	Strongly agree	Strongly agree	Strongly agree	Strongly agree	Strongly agree	Strongly agree	Strongly agree	Strongly agree	Strongly agree	Strongly agree	Strongly agree	Strongly agree	Strongly agree	Strongly agree	Strongly agree	Strongly agree	Strongly agree	Strongly agree
19	Female	Morning	No		Strongly agree	Agree	Agree	Strongly agree	Strongly agree	Strongly agree	Strongly agree	Strongly agree	Strongly agree	Strongly agree	Strongly agree	Strongly agree	Strongly agree	Strongly agree	Strongly agree	Strongly agree	Agree	Agree	Agree	Strongly agree	Strongly agree	Strongly agree	Strongly agree	Strongly agree	Strongly agree	Strongly agree	Strongly agree	Strongly agree	Strongly agree	Strongly agree	Strongly agree	Strongly agree
21	Female	Morning	No		Agree	Agree	Strongly agree	Strongly agree	Strongly agree	Strongly agree	Strongly agree	Strongly agree	Strongly agree	Strongly agree	Strongly agree	Strongly agree	Strongly agree	Strongly agree	Strongly agree	Strongly agree	Strongly agree	Strongly agree	Strongly agree	Strongly agree	Strongly agree	Strongly agree	Strongly agree	Strongly agree	Strongly agree	Strongly agree	Strongly agree	Strongly agree	Strongly agree	Strongly agree	Strongly agree	Strongly agree
19	Female	Morning	No		Strongly agree	Strongly agree	Strongly agree	Strongly agree	Strongly agree	Strongly agree	Strongly agree	Strongly agree	Strongly agree	Strongly agree	Strongly agree	Strongly agree	Strongly agree	Strongly agree	Strongly agree	Strongly agree	Strongly agree	Strongly agree	Strongly agree	Strongly agree	Strongly agree	Strongly agree	Strongly agree	Strongly agree	Strongly agree	Strongly agree	Strongly agree	Strongly agree	Strongly agree	Strongly agree	Strongly agree	Strongly agree
25	Female	Morning	Yes	Temporary employment	Strongly agree	Agree	Agree	Agree	Agree	Agree	Agree	Agree	Agree	Agree	Strongly agree	Strongly agree	Agree	Agree	Strongly agree	Strongly agree	Strongly agree	Strongly agree	Strongly agree	Strongly agree	Strongly agree	Strongly agree	Strongly agree	Strongly agree	Strongly agree	Strongly agree	Strongly agree	Strongly agree	Strongly agree	Strongly agree	Strongly agree	Strongly agree
21	Female	Morning	No		Strongly agree	Undecided	Undecided	Undecided	Strongly agree	Strongly agree	Strongly agree	Strongly agree	Strongly agree	Strongly agree	Strongly agree	Strongly agree	Strongly agree	Strongly agree	Strongly agree	Strongly agree	Strongly agree	Strongly agree	Strongly agree	Strongly agree	Strongly agree	Strongly agree	Strongly agree	Strongly agree	Strongly agree	Strongly agree	Strongly agree	Strongly agree	Strongly agree	Strongly agree	Strongly agree	Strongly agree
24	Male	Morning	Yes	Temporary employment	Agree	Strongly agree	Strongly agree	Strongly agree	Strongly agree	Agree	Strongly agree	Strongly agree	Strongly agree	Strongly agree	Strongly agree	Strongly agree	Agree	Strongly agree	Strongly agree	Strongly agree	Strongly agree	Agree	Strongly agree	Strongly agree	Strongly agree	Agree	Agree	Strongly agree	Strongly agree	Agree	Agree	Strongly agree	Strongly agree	Agree	Strongly agree	Strongly agree
24	Female	Morning	Yes	Permanent	Strongly agree	Strongly agree	Strongly agree	Strongly agree	Strongly agree	Agree	Strongly agree	Strongly agree	Strongly agree	Strongly agree	Strongly agree	Strongly agree	Strongly agree	Strongly agree	Strongly agree	Strongly agree	Strongly agree	Strongly agree	Strongly agree	Strongly agree	Strongly agree	Strongly agree	Strongly agree	Strongly agree	Strongly agree	Strongly agree	Strongly agree	Strongly agree	Strongly agree	Strongly agree	Strongly agree	Strongly agree
19	Female	Morning	No		Agree	Agree	Agree	Agree	Strongly agree	Agree	Agree	Agree	Strongly agree	Agree	Agree	Strongly agree	Strongly agree	Strongly agree	Agree	Agree	Agree	Agree	Strongly agree	Strongly agree	Strongly agree	Agree	Agree	Agree	Strongly agree	Agree	Strongly agree	Strongly agree	Strongly agree	Strongly agree	Agree	Agree
20	Male	Morning	Yes	Temporary employment	Undecided	Strongly agree	Strongly agree	Strongly agree	Strongly agree	Strongly agree	Strongly agree	Strongly agree	Strongly agree	Agree	Undecided	Agree	Strongly agree	Agree	Strongly agree	Strongly agree	Agree	Strongly agree	Strongly agree	Strongly agree	Agree	Strongly agree	Strongly agree	Agree	Strongly agree	Strongly agree	Strongly agree	Strongly agree	Strongly agree	Strongly agree	Strongly agree	Strongly agree
27	Female	Morning	Yes	Permanent	Strongly agree	Strongly agree	Strongly agree	Strongly agree	Strongly agree	Strongly agree	Strongly agree	Strongly agree	Strongly agree	Strongly agree	Strongly agree	Strongly agree	Agree	Agree	Undecided	Disagree	Strongly agree	Strongly agree	Strongly agree	Strongly agree	Strongly agree	Strongly agree	Strongly agree	Strongly agree	Strongly agree	Strongly agree	Strongly agree	Strongly agree	Agree	Agree	Agree	Agree
19	Female	Morning	Yes	Permanent	Strongly agree	Strongly agree	Strongly agree	Strongly agree	Strongly agree	Strongly agree	Strongly agree	Strongly agree	Strongly agree	Strongly agree	Strongly agree	Strongly agree	Strongly agree	Strongly agree	Strongly agree	Strongly agree	Agree	Agree	Agree	Agree	Agree	Agree	Agree	Agree	Strongly agree	Strongly agree	Strongly agree	Strongly agree	Strongly agree	Strongly agree	Strongly agree	Strongly agree
19	Female	Morning	Yes	Permanent	Strongly agree	Strongly agree	Strongly agree	Strongly agree	Strongly agree	Strongly agree	Strongly agree	Strongly agree	Strongly agree	Strongly agree	Strongly agree	Strongly agree	Strongly agree	Strongly agree	Strongly agree	Strongly agree	Agree	Agree	Agree	Agree	Agree	Agree	Agree	Agree	Agree	Agree	Strongly agree	Strongly agree	Strongly agree	Strongly agree	Strongly agree	Strongly agree
19	Male	Morning	Yes	Temporary employment	Strongly agree	Strongly agree	Strongly agree	Strongly agree	Strongly agree	Strongly agree	Strongly agree	Strongly agree	Strongly agree	Strongly agree	Strongly agree	Strongly agree	Strongly agree	Strongly agree	Strongly agree	Strongly agree	Strongly agree	Strongly agree	Strongly agree	Strongly agree	Strongly agree	Strongly agree	Strongly agree	Strongly agree	Strongly agree	Strongly agree	Strongly agree	Strongly agree	Strongly agree	Strongly agree	Strongly agree	Strongly agree
23	Male	Morning	Yes	Permanent	Strongly agree	Strongly agree	Strongly agree	Strongly agree	Strongly agree	Strongly agree	Strongly agree	Strongly agree	Strongly agree	Strongly agree	Strongly agree	Strongly agree	Strongly agree	Strongly agree	Strongly agree	Strongly agree	Strongly agree	Strongly agree	Strongly agree	Strongly agree	Strongly agree	Strongly agree	Strongly agree	Strongly agree	Strongly agree	Strongly agree	Strongly agree	Strongly agree	Strongly agree	Strongly agree	Strongly agree	Strongly agree
23	Female	Morning	Yes	Temporary employment	Agree	Strongly agree	Strongly agree	Agree	Strongly agree	Strongly agree	Undecided	Undecided	Agree	Strongly agree	Agree	Strongly agree	Undecided	Strongly agree	Strongly agree	Strongly agree	Agree	Undecided	Undecided	Strongly agree	Strongly agree	Undecided	Strongly agree	Strongly agree	Strongly agree	Strongly agree	Agree	Undecided	Strongly agree	Strongly agree	Undecided	Strongly agree
20	Female	Morning	No		Agree	Agree	Undecided	Undecided	Agree	Agree	Agree	Agree	Agree	Undecided	Agree	Agree	Agree	Undecided	Undecided	Undecided	Agree	Agree	Agree	Strongly agree	Agree	Strongly agree	Strongly agree	Strongly agree	Strongly agree	Strongly agree	Agree	Agree	Agree	Strongly agree	Strongly agree	Strongly agree
19	Female	Morning	Yes	Temporary employment	Strongly agree	Strongly agree	Strongly agree	Agree	Agree	Strongly agree	Strongly agree	Strongly agree	Strongly agree	Strongly agree	Strongly agree	Strongly agree	Strongly agree	Strongly agree	Agree	Strongly agree	Agree	Agree	Agree	Strongly agree	Strongly agree	Strongly agree	Strongly agree	Strongly agree	Strongly agree	Strongly agree	Strongly agree	Strongly agree	Strongly agree	Strongly agree	Strongly agree	Strongly agree
19	Female	Morning	No		Agree	Undecided	Undecided	Agree	Strongly agree	Strongly agree	Strongly agree	Strongly agree	Strongly agree	Strongly agree	Strongly agree	Strongly agree	Strongly agree	Strongly agree	Strongly agree	Strongly agree	Strongly agree	Strongly agree	Strongly agree	Strongly agree	Strongly agree	Strongly agree	Strongly agree	Strongly agree	Strongly agree	Strongly agree	Strongly agree	Strongly agree	Strongly agree	Strongly agree	Strongly agree	Strongly agree
19	Female	Morning	Yes	Temporary employment	Strongly agree	Agree	Agree	Strongly agree	Strongly agree	Strongly agree	Strongly agree	Strongly agree	Strongly agree	Strongly agree	Strongly agree	Strongly agree	Strongly agree	Strongly agree	Strongly agree	Strongly agree	Strongly agree	Strongly agree	Strongly agree	Strongly agree	Strongly agree	Strongly agree	Strongly agree	Strongly agree	Strongly agree	Strongly agree	Strongly agree	Strongly agree	Strongly agree	Strongly agree	Strongly agree	Strongly agree
50	Female	Late	Yes	Temporary employment	Strongly agree	Agree	Agree	Strongly agree	Strongly agree	Strongly agree	Strongly agree	Strongly agree	Strongly agree	Strongly agree	Strongly agree	Strongly agree	Strongly agree	Strongly agree	Strongly agree	Strongly agree	Strongly agree	Strongly agree	Strongly agree	Strongly agree	Strongly agree	Strongly agree	Strongly agree	Strongly agree	Strongly agree	Strongly agree	Strongly agree	Strongly agree	Strongly agree	Strongly agree	Strongly agree	Strongly agree
19	Female	Morning	No		Strongly agree	Agree	Agree	Agree	Strongly agree	Agree	Strongly agree	Agree	Agree	Strongly agree	Strongly agree	Strongly agree	Agree	Strongly agree	Strongly agree	Strongly agree	Strongly agree	Strongly agree	Strongly agree	Strongly agree	Strongly agree	Strongly agree	Strongly agree	Strongly agree	Strongly agree	Strongly agree	Strongly agree	Strongly agree	Strongly agree	Strongly agree	Strongly agree	Strongly agree
19	Female	Morning	No		Agree	Agree	Strongly agree	Strongly agree	Strongly agree	Agree	Agree	Agree	Strongly agree	Strongly agree	Strongly agree	Strongly agree	Strongly agree	Agree	Strongly agree	Strongly agree	Agree	Strongly agree	Strongly agree	Agree	Strongly agree	Agree	Undecided	Undecided	Strongly agree	Strongly agree	Strongly agree	Strongly agree	Agree	Agree	Strongly agree	Agree
21	Female	Morning	Yes	Permanent	Undecided	Undecided	Agree	Undecided	Undecided	Disagree	Undecided	Undecided	Strongly agree	Agree	Agree	Agree	Agree	Agree	Agree	Agree	Strongly agree	Undecided	Undecided	Undecided	Undecided	Disagree	Agree	Agree	Strongly agree	Undecided	Agree	Agree	Agree	Agree	Undecided	Undecided
20	Female	Morning	Yes	Permanent	Undecided	Agree	Agree	Strongly agree	Strongly agree	Strongly agree	Strongly agree	Agree	Agree	Agree	Strongly agree	Strongly agree	Strongly agree	Strongly agree	Agree	Agree	Strongly agree	Strongly agree	Strongly agree	Strongly agree	Strongly agree	Strongly agree	Strongly agree	Strongly agree	Strongly agree	Strongly agree	Strongly agree	Strongly agree	Strongly agree	Strongly agree	Strongly agree	Strongly agree
22	Female	Morning	Yes	Temporary employment	Strongly agree	Strongly agree	Strongly agree	Strongly agree	Strongly agree	Strongly agree	Strongly agree	Strongly agree	Strongly agree	Strongly agree	Strongly agree	Strongly agree	Strongly agree	Strongly agree	Strongly agree	Strongly agree	Agree	Agree	Agree	Agree	Agree	Agree	Agree	Agree	Agree	Agree	Strongly agree	Strongly agree	Strongly agree	Strongly agree	Strongly agree	Strongly agree
22	Female	Morning	Yes	Temporary employment	Strongly agree	Strongly agree	Strongly agree	Agree	Strongly agree	Agree	Undecided	Agree	Undecided	Agree	Strongly agree	Strongly agree	Agree	Agree	Agree	Agree	Strongly agree	Strongly agree	Strongly agree	Strongly agree	Strongly agree	Strongly agree	Strongly agree	Strongly agree	Strongly agree	Strongly agree	Strongly agree	Strongly agree	Strongly agree	Strongly agree	Agree	Agree
20	Male	Morning	Yes	Temporary employment	Undecided	Disagree	Strongly agree	Undecided	Agree	Agree	Undecided	Undecided	Strongly agree	Agree	Agree	Undecided	Undecided	Agree	Undecided	Agree	Strongly agree	Agree	Agree	Strongly agree	Strongly agree	Agree	Strongly agree	Agree	Agree	Strongly agree	Agree	Strongly agree	Agree	Strongly agree	Strongly agree	Strongly agree
19	Male	Morning	Yes	Permanent	Undecided	Disagree	Strongly agree	Undecided	Agree	Strongly agree	Undecided	Agree	Strongly agree	Agree	Strongly agree	Agree	Undecided	Strongly agree	Agree	Strongly agree	Disagree	Disagree	Agree	Agree	Undecided	Undecided	Disagree	Agree	Undecided	Disagree	Agree	Strongly agree	Strongly agree	Agree	Agree	Strongly agree
19	Female	Morning	No		Agree	Agree	Agree	Strongly agree	Strongly agree	Strongly agree	Strongly agree	Strongly agree	Strongly agree	Agree	Strongly agree	Agree	Strongly agree	Strongly agree	Strongly agree	Strongly agree	Strongly agree	Strongly agree	Strongly agree	Strongly agree	Strongly agree	Strongly agree	Strongly agree	Strongly agree	Strongly agree	Strongly agree	Strongly agree	Strongly agree	Strongly agree	Strongly agree	Strongly agree	Strongly agree
19	Female	Morning	No		Agree	Agree	Strongly agree	Strongly agree	Agree	Agree	Strongly agree	Strongly agree	Strongly agree	Strongly agree	Strongly agree	Strongly agree	Strongly agree	Strongly agree	Agree	Strongly agree	Strongly agree	Strongly agree	Strongly agree	Strongly agree	Strongly agree	Strongly agree	Strongly agree	Strongly agree	Strongly agree	Strongly agree	Strongly agree	Strongly agree	Strongly agree	Strongly agree	Strongly agree	Strongly agree
19	Female	Morning	Yes	Permanent	Agree	Strongly agree	Agree	Strongly agree	Strongly agree	Strongly agree	Agree	Agree	Strongly agree	Strongly agree	Strongly agree	Strongly agree	Strongly agree	Strongly agree	Strongly agree	Strongly agree	Strongly agree	Strongly agree	Strongly agree	Strongly agree	Strongly agree	Strongly agree	Strongly agree	Strongly agree	Strongly agree	Strongly agree	Strongly agree	Strongly agree	Strongly agree	Strongly agree	Strongly agree	Strongly agree
19	Female	Morning	Yes	Temporary employment	Strongly agree	Undecided	Undecided	Agree	Agree	Undecided	Agree	Strongly agree	Strongly agree	Agree	Strongly agree	Strongly agree	Agree	Undecided	Agree	Agree	Agree	Undecided	Agree	Undecided	Agree	Strongly agree	Strongly agree	Agree	Agree	Agree	Strongly agree	Strongly agree	Undecided	Undecided	Strongly agree	Agree
19	Female	Morning	No		Strongly agree	Agree	Strongly agree	Agree	Agree	Agree	Agree	Strongly agree	Agree	Strongly agree	Strongly agree	Strongly agree	Agree	Agree	Agree	Agree	Agree	Agree	Agree	Strongly agree	Strongly agree	Strongly agree	Agree	Strongly agree	Strongly agree	Agree	Strongly agree	Strongly agree	Agree	Agree	Agree	Strongly agree
19	Female	Morning	No		Agree	Agree	Agree	Agree	Agree	Undecided	Agree	Agree	Strongly agree	Agree	Strongly agree	Strongly agree	Agree	Agree	Agree	Agree	Agree	Agree	Undecided	Agree	Undecided	Undecided	Undecided	Agree	Agree	Agree	Strongly agree	Agree	Strongly agree	Agree	Agree	Strongly agree
19	Female	Morning	No		Undecided	Undecided	Undecided	Strongly agree	Agree	Disagree	Agree	Undecided	Agree	Undecided	Disagree	Strongly agree	Strongly agree	Agree	Strongly agree	Strongly agree	Disagree	Disagree	Disagree	Agree	Agree	Agree	Agree	Undecided	Undecided	Disagree	Strongly agree	Strongly agree	Agree	Agree	Strongly agree	Strongly agree
19	Female	Morning	Yes	Temporary employment	Undecided	Agree	Undecided	Strongly agree	Agree	Agree	Strongly agree	Agree	Agree	Agree	Agree	Strongly agree	Agree	Agree	Undecided	Strongly agree	Strongly agree	Strongly agree	Strongly agree	Strongly agree	Strongly agree	Strongly agree	Strongly agree	Strongly agree	Strongly agree	Strongly agree	Strongly agree	Strongly agree	Strongly agree	Strongly agree	Strongly agree	Strongly agree
21	Female	Morning	Yes	Temporary employment	Disagree	Disagree	Disagree	Undecided	Strongly agree	Agree	Undecided	Undecided	Agree	Agree	Agree	Strongly agree	Agree	Agree	Undecided	Undecided	Strongly agree	Strongly agree	Strongly agree	Strongly agree	Strongly agree	Strongly agree	Undecided	Agree	Strongly agree	Strongly agree	Strongly agree	Strongly agree	Agree	Strongly agree	Strongly agree	Strongly agree
20	Female	Morning	Yes	Permanent	Disagree	Disagree	Disagree	Undecided	Strongly agree	Agree	Undecided	Undecided	Disagree	Undecided	Strongly agree	Strongly agree	Agree	Agree	Strongly agree	Strongly agree	Strongly agree	Strongly agree	Strongly agree	Strongly agree	Strongly agree	Strongly agree	Strongly agree	Agree	Strongly agree	Strongly agree	Strongly agree	Strongly agree	Agree	Agree	Strongly agree	Strongly agree
22	Female	Morning	Yes	Temporary employment	Strongly agree	Agree	Agree	Agree	Strongly agree	Strongly agree	Strongly agree	Strongly agree	Strongly agree	Strongly agree	Strongly agree	Strongly agree	Strongly agree	Strongly agree	Strongly agree	Strongly agree	Strongly agree	Strongly agree	Strongly agree	Strongly agree	Strongly agree	Strongly agree	Strongly agree	Strongly agree	Strongly agree	Strongly agree	Strongly agree	Strongly agree	Strongly agree	Strongly agree	Strongly agree	Strongly agree
25	Female	Morning	Yes	Permanent	Agree	Agree	Agree	Strongly agree	Strongly agree	Strongly agree	Strongly agree	Strongly agree	Strongly agree	Agree	Agree	Agree	Agree	Strongly agree	Strongly agree	Strongly agree	Agree	Agree	Agree	Agree	Agree	Agree	Agree	Agree	Agree	Agree	Strongly agree	Strongly agree	Strongly agree	Strongly agree	Strongly agree	Strongly agree
19	Male	Morning	No		Strongly agree	Strongly agree	Strongly agree	Strongly agree	Strongly agree	Strongly agree	Agree	Strongly agree	Strongly agree	Strongly agree	Strongly agree	Strongly agree	Strongly agree	Agree	Strongly agree	Strongly agree	Strongly agree	Strongly agree	Strongly agree	Strongly agree	Strongly agree	Strongly agree	Strongly agree	Strongly agree	Strongly agree	Strongly agree	Strongly agree	Strongly agree	Strongly agree	Strongly agree	Strongly agree	Strongly agree
20	Female	Morning	Yes	Permanent	Strongly agree	Strongly agree	Strongly agree	Strongly agree	Strongly agree	Undecided	Strongly agree	Strongly agree	Agree	Strongly agree	Strongly agree	Strongly agree	Undecided	Undecided	Strongly agree	Strongly agree	Strongly agree	Strongly agree	Strongly agree	Strongly agree	Strongly agree	Strongly agree	Strongly agree	Strongly agree	Strongly agree	Strongly agree	Strongly agree	Strongly agree	Strongly agree	Strongly agree	Strongly agree	Strongly agree
20	Female	Morning	Yes	Permanent	Agree	Agree	Strongly agree	Agree	Strongly agree	Agree	Agree	Strongly agree	Strongly agree	Strongly agree	Strongly agree	Strongly agree	Strongly agree	Agree	Agree	Strongly agree	Strongly agree	Strongly agree	Strongly agree	Strongly agree	Strongly agree	Strongly agree	Strongly agree	Strongly agree	Strongly agree	Strongly agree	Strongly agree	Strongly agree	Strongly agree	Strongly agree	Strongly agree	Strongly agree
19	Female	Morning	Yes	Permanent	Strongly agree	Strongly agree	Strongly agree	Strongly agree	Agree	Agree	Strongly agree	Undecided	Strongly agree	Strongly agree	Undecided	Undecided	Agree	Agree	Strongly agree	Agree	Undecided	Undecided	Agree	Undecided	Undecided	Agree	Strongly agree	Agree	Agree	Strongly agree	Undecided	Undecided	Undecided	Undecided	Strongly agree	Strongly agree
23	Female	Morning	Yes	Temporary employment	Agree	Strongly agree	Strongly agree	Strongly agree	Agree	Strongly agree	Strongly agree	Strongly agree	Strongly agree	Strongly agree	Strongly agree	Strongly agree	Strongly agree	Strongly agree	Strongly agree	Strongly agree	Strongly agree	Strongly agree	Strongly agree	Strongly agree	Strongly agree	Strongly agree	Strongly agree	Strongly agree	Strongly agree	Strongly agree	Strongly agree	Strongly agree	Strongly agree	Strongly agree	Strongly agree	Strongly agree
34	Male	Morning	Yes	Temporary employment	Agree	Strongly agree	Agree	Strongly agree	Strongly agree	Strongly agree	Strongly agree	Strongly agree	Strongly agree	Strongly agree	Strongly agree	Strongly agree	Agree	Strongly agree	Strongly agree	Strongly agree	Strongly agree	Strongly agree	Strongly agree	Strongly agree	Strongly agree	Strongly agree	Strongly agree	Strongly agree	Strongly agree	Strongly agree	Strongly agree	Strongly agree	Strongly agree	Strongly agree	Strongly agree	Strongly agree
23	Female	Morning	Yes	Temporary employment	Strongly agree	Strongly agree	Agree	Agree	Strongly agree	Strongly agree	Strongly agree	Agree	Strongly agree	Strongly agree	Strongly agree	Strongly agree	Strongly agree	Strongly agree	Strongly agree	Strongly agree	Strongly agree	Strongly agree	Agree	Strongly agree	Strongly agree	Strongly agree	Strongly agree	Strongly agree	Strongly agree	Strongly agree	Agree	Agree	Agree	Agree	Agree	Agree
23	Female	Morning	Yes	Temporary employment	Strongly agree	Strongly agree	Strongly agree	Strongly agree	Strongly agree	Strongly agree	Agree	Strongly agree	Agree	Strongly agree	Strongly agree	Strongly agree	Agree	Agree	Strongly agree	Strongly agree	Strongly agree	Strongly agree	Strongly agree	Strongly agree	Strongly agree	Strongly agree	Strongly agree	Strongly agree	Strongly agree	Strongly agree	Strongly agree	Strongly agree	Strongly agree	Strongly agree	Strongly agree	Strongly agree
26	Female	Morning	Yes	Permanent	Strongly agree	Strongly agree	Strongly agree	Strongly agree	Strongly agree	Strongly agree	Strongly agree	Strongly agree	Strongly agree	Strongly agree	Strongly agree	Strongly agree	Strongly agree	Strongly agree	Strongly agree	Strongly agree	Strongly agree	Strongly agree	Strongly agree	Strongly agree	Strongly agree	Strongly agree	Strongly agree	Strongly agree	Strongly agree	Strongly agree	Strongly agree	Strongly agree	Strongly agree	Strongly agree	Strongly agree	Strongly agree
26	Female	Morning	Yes	Permanent	Strongly agree	Agree	Strongly agree	Strongly agree	Strongly agree	Agree	Strongly agree	Strongly agree	Strongly agree	Strongly agree	Strongly agree	Strongly agree	Strongly agree	Strongly agree	Strongly agree	Strongly agree	Agree	Agree	Agree	Agree	Agree	Agree	Agree	Agree	Agree	Agree	Strongly agree	Strongly agree	Strongly agree	Strongly agree	Strongly agree	Strongly agree
20	Female	Morning	Yes	Temporary employment	Agree	Strongly agree	Agree	Undecided	Undecided	Strongly agree	Strongly agree	Agree	Strongly agree	Strongly agree	Agree	Agree	Agree	Agree	Strongly agree	Agree	Undecided	Undecided	Agree	Agree	Undecided	Undecided	Undecided	Agree	Agree	Agree	Undecided	Agree	Agree	Undecided	Agree	Undecided
	Female	Morning	Yes	Permanent	Strongly agree	Strongly agree	Agree	Strongly agree	Agree	Agree	Undecided	Undecided	Agree	Strongly agree	Strongly agree	Strongly agree	Agree	Strongly agree	Agree	Strongly agree	Undecided	Disagree	Agree	Undecided	Strongly agree	Undecided	Agree	Undecided	Strongly agree	Disagree	Agree	Strongly agree	Strongly agree	Strongly agree	Strongly agree	Strongly agree
19	Female	Morning	No		Agree	Agree	Strongly agree	Strongly agree	Strongly agree	Undecided	Strongly agree	Strongly agree	Agree	Strongly agree	Agree	Agree	Agree	Agree	Strongly agree	Strongly agree	Strongly agree	Agree	Strongly agree	Undecided	Agree	Agree	Strongly agree	Strongly agree	Strongly agree	Agree	Strongly agree	Strongly agree	Strongly agree	Strongly agree	Strongly agree	Strongly agree
20	Female	Morning	No		Strongly agree	Strongly agree	Strongly agree	Agree	Strongly agree	Strongly agree	Strongly agree	Agree	Agree	Strongly agree	Strongly agree	Strongly agree	Strongly agree	Strongly agree	Strongly agree	Strongly agree	Strongly agree	Agree	Agree	Strongly agree	Strongly agree	Strongly agree	Strongly agree	Strongly agree	Strongly agree	Strongly agree	Strongly agree	Strongly agree	Strongly agree	Strongly agree	Strongly agree	Strongly agree
19	Female	Morning	No		Strongly agree	Strongly agree	Agree	Agree	Strongly agree	Strongly agree	Agree	Strongly agree	Agree	Strongly agree	Strongly agree	Strongly agree	Agree	Agree	Strongly agree	Strongly agree	Agree	Strongly agree	Agree	Agree	Strongly agree	Undecided	Undecided	Agree	Agree	Agree	Agree	Agree	Agree	Agree	Strongly agree	Strongly agree
22	Female	Morning	Yes	Temporary employment	Strongly agree	Agree	Agree	Strongly agree	Strongly agree	Agree	Strongly agree	Strongly agree	Strongly agree	Strongly agree	Strongly agree	Strongly agree	Strongly agree	Strongly agree	Agree	Agree	Strongly agree	Undecided	Agree	Undecided	Agree	Agree	Agree	Agree	Undecided	Agree	Strongly agree	Agree	Agree	Strongly agree	Agree	Agree
19	Female	Late	Yes	Temporary employment	Strongly agree	Strongly agree	Strongly agree	Strongly agree	Strongly agree	Strongly agree	Strongly agree	Strongly agree	Strongly agree	Strongly agree	Strongly agree	Strongly agree	Strongly agree	Strongly agree	Strongly agree	Strongly agree	Strongly agree	Undecided	Agree	Undecided	Agree	Agree	Agree	Agree	Agree	Agree	Strongly agree	Strongly agree	Strongly agree	Strongly agree	Strongly agree	Strongly agree
25	Female	Late	Yes	Temporary employment	Agree	Undecided	Undecided	Strongly agree	Strongly agree	Agree	Agree	Agree	Agree	Strongly agree	Strongly agree	Strongly agree	Strongly agree	Strongly agree	Agree	Strongly agree	Undecided	Agree	Agree	Strongly agree	Agree	Strongly agree	Strongly agree	Agree	Agree	Strongly agree	Strongly agree	Strongly agree	Strongly agree	Strongly agree	Strongly agree	Strongly agree
28	Male	Late	Yes	Permanent	Strongly agree	Strongly agree	Strongly agree	Strongly agree	Strongly agree	Strongly agree	Strongly agree	Strongly agree	Strongly agree	Strongly agree	Strongly agree	Strongly agree	Strongly agree	Strongly agree	Strongly agree	Strongly agree	Strongly agree	Strongly agree	Strongly agree	Strongly agree	Strongly agree	Strongly agree	Strongly agree	Strongly agree	Strongly agree	Strongly agree	Strongly agree	Strongly agree	Strongly agree	Strongly agree	Strongly agree	Strongly agree
19	Female	Late	No		Strongly agree	Agree	Strongly agree	Agree	Strongly agree	Strongly agree	Agree	Agree	Agree	Strongly agree	Agree	Strongly agree	Strongly agree	Strongly agree	Strongly agree	Strongly agree	Agree	Agree	Agree	Agree	Agree	Undecided	Undecided	Strongly agree	Strongly agree	Strongly agree	Agree	Strongly agree	Strongly agree	Strongly agree	Agree	Strongly agree
22	Female	Late	Yes	Temporary employment	Strongly agree	Strongly agree	Strongly agree	Strongly agree	Strongly agree	Strongly agree	Strongly agree	Strongly agree	Strongly agree	Strongly agree	Strongly agree	Strongly agree	Strongly agree	Strongly agree	Strongly agree	Strongly agree	Strongly agree	Strongly agree	Strongly agree	Strongly agree	Strongly agree	Strongly agree	Strongly agree	Strongly agree	Strongly agree	Strongly agree	Strongly agree	Strongly agree	Strongly agree	Strongly agree	Strongly agree	Strongly agree
30	Female	Morning	Yes	Temporary employment	Strongly agree	Strongly agree	Strongly agree	Strongly agree	Strongly agree	Strongly agree	Strongly agree	Strongly agree	Strongly agree	Strongly agree	Strongly agree	Strongly agree	Strongly agree	Strongly agree	Strongly agree	Strongly agree	Strongly agree	Strongly agree	Strongly agree	Strongly agree	Strongly agree	Strongly agree	Strongly agree	Strongly agree	Strongly agree	Strongly agree	Agree	Agree	Strongly agree	Strongly agree	Strongly agree	Strongly agree
19	Male	Late	No		Strongly agree	Strongly agree	Strongly agree	Agree	Strongly agree	Strongly agree	Strongly agree	Strongly agree	Strongly agree	Strongly agree	Agree	Agree	Strongly agree	Strongly agree	Strongly agree	Strongly agree	Strongly agree	Strongly agree	Strongly agree	Strongly agree	Strongly agree	Strongly agree	Strongly agree	Strongly agree	Strongly agree	Strongly agree	Strongly agree	Strongly agree	Strongly agree	Strongly agree	Strongly agree	Strongly agree
23	Female	Late	Yes	Temporary employment	Strongly agree	Agree	Agree	Agree	Strongly agree	Strongly agree	Agree	Agree	Strongly agree	Agree	Strongly agree	Strongly agree	Agree	Agree	Strongly agree	Strongly agree	Agree	Agree	Agree	Strongly agree	Strongly agree	Agree	Strongly agree	Strongly agree	Agree	Strongly agree	Strongly agree	Strongly agree	Strongly agree	Strongly agree	Strongly agree	Strongly agree
19	Female	Late	No		Strongly agree	Agree	Agree	Strongly agree	Strongly agree	Strongly agree	Strongly agree	Strongly agree	Strongly agree	Strongly agree	Strongly agree	Strongly agree	Strongly agree	Strongly agree	Strongly agree	Strongly agree	Strongly agree	Strongly agree	Strongly agree	Strongly agree	Strongly agree	Strongly agree	Strongly agree	Strongly agree	Strongly agree	Strongly agree	Strongly agree	Strongly agree	Strongly agree	Strongly agree	Strongly agree	Strongly agree
23	Female	Late	Yes	Temporary employment	Strongly agree	Strongly agree	Strongly agree	Strongly agree	Strongly agree	Strongly agree	Strongly agree	Strongly agree	Strongly agree	Strongly agree	Strongly agree	Strongly agree	Strongly agree	Strongly agree	Strongly agree	Strongly agree	Agree	Agree	Agree	Agree	Agree	Agree	Agree	Agree	Agree	Agree	Strongly agree	Strongly agree	Strongly agree	Strongly agree	Strongly agree	Strongly agree
42	Female	Late	Yes	Permanent	Agree	Agree	Agree	Agree	Strongly agree	Strongly agree	Agree	Agree	Agree	Strongly agree	Agree	Agree	Strongly agree	Strongly agree	Agree	Strongly agree	Agree	Agree	Agree	Agree	Agree	Strongly agree	Agree	Strongly agree	Strongly agree	Agree	Agree	Agree	Strongly agree	Strongly agree	Agree	Strongly agree
37	Female	Late	Yes	Temporary employment	Strongly agree	Strongly agree	Agree	Agree	Strongly agree	Strongly agree	Strongly agree	Strongly agree	Strongly agree	Strongly agree	Strongly agree	Strongly agree	Agree	Agree	Agree	Agree	Agree	Agree	Agree	Agree	Agree	Strongly agree	Strongly agree	Strongly agree	Strongly agree	Strongly agree	Strongly agree	Strongly agree	Strongly agree	Strongly agree	Strongly agree	Strongly agree
23	Female	Late	Yes	Temporary employment	Strongly agree	Strongly agree	Strongly agree	Strongly agree	Strongly agree	Strongly agree	Agree	Agree	Strongly agree	Strongly agree	Strongly agree	Strongly agree	Strongly agree	Strongly agree	Strongly agree	Strongly agree	Strongly agree	Strongly agree	Strongly agree	Strongly agree	Strongly agree	Strongly agree	Strongly agree	Strongly agree	Strongly agree	Strongly agree	Strongly agree	Strongly agree	Strongly agree	Strongly agree	Strongly agree	Strongly agree
19	Female	Late	Yes	Permanent	Agree	Strongly agree	Strongly agree	Strongly agree	Strongly agree	Undecided	Undecided	Agree	Agree	Strongly agree	Strongly agree	Strongly agree	Agree	Strongly agree	Agree	Strongly agree	Agree	Agree	Strongly agree	Strongly agree	Strongly agree	Agree	Strongly agree	Strongly agree	Agree	Strongly agree	Strongly agree	Strongly agree	Strongly agree	Strongly agree	Strongly agree	Agree
19	Female	Late	Yes	Temporary employment	Strongly agree	Strongly agree	Strongly agree	Strongly agree	Strongly agree	Undecided	Agree	Strongly agree	Strongly agree	Strongly agree	Strongly agree	Strongly agree	Strongly agree	Strongly agree	Strongly agree	Strongly agree	Strongly agree	Strongly agree	Strongly agree	Strongly agree	Strongly agree	Strongly agree	Strongly agree	Strongly agree	Strongly agree	Strongly agree	Strongly agree	Strongly agree	Strongly agree	Strongly agree	Strongly agree	Strongly agree
19	Female	Late	No		Agree	Strongly agree	Strongly agree	Agree	Agree	Agree	Undecided	Agree	Strongly agree	Strongly agree	Strongly agree	Agree	Agree	Undecided	Strongly agree	Agree	Agree	Strongly agree	Strongly agree	Agree	Undecided	Agree	Undecided	Agree	Agree	Strongly agree	Strongly agree	Agree	Agree	Undecided	Strongly agree	Agree
19	Female	Late	Yes	Temporary employment	Agree	Strongly agree	Strongly agree	Strongly agree	Strongly agree	Strongly agree	Strongly agree	Strongly agree	Strongly agree	Strongly agree	Agree	Agree	Strongly agree	Strongly agree	Strongly agree	Strongly agree	Strongly agree	Strongly agree	Strongly agree	Strongly agree	Strongly agree	Strongly agree	Strongly agree	Strongly agree	Strongly agree	Strongly agree	Strongly agree	Strongly agree	Strongly agree	Strongly agree	Strongly agree	Strongly agree
19	Female	Late	Yes	Temporary employment	Agree	Agree	Strongly agree	Strongly agree	Agree	Agree	Strongly agree	Strongly agree	Strongly agree	Strongly agree	Strongly agree	Strongly agree	Agree	Strongly agree	Strongly agree	Strongly agree	Agree	Agree	Strongly agree	Strongly agree	Strongly agree	Strongly agree	Strongly agree	Strongly agree	Strongly agree	Strongly agree	Strongly agree	Strongly agree	Strongly agree	Strongly agree	Strongly agree	Strongly agree
19	Female	Late	No		Undecided	Strongly agree	Agree	Strongly agree	Strongly agree	Strongly agree	Strongly agree	Strongly agree	Strongly agree	Strongly agree	Strongly agree	Strongly agree	Agree	Agree	Undecided	Undecided	Strongly agree	Strongly agree	Strongly agree	Strongly agree	Strongly agree	Strongly agree	Strongly agree	Strongly agree	Strongly agree	Strongly agree	Strongly agree	Strongly agree	Strongly agree	Strongly agree	Strongly agree	Strongly agree
19	Female	Late	Yes	Permanent	Agree	Undecided	Strongly agree	Agree	Agree	Strongly agree	Undecided	Undecided	Agree	Agree	Undecided	Agree	Undecided	Undecided	Agree	Strongly agree	Strongly agree	Undecided	Strongly agree	Agree	Strongly agree	Agree	Undecided	Undecided	Agree	Strongly agree	Strongly agree	Strongly agree	Agree	Agree	Agree	Strongly agree
19	Female	Late	Yes	Permanent	Undecided	Undecided	Undecided	Agree	Strongly agree	Agree	Agree	Agree	Strongly agree	Agree	Agree	Strongly agree	Agree	Agree	Agree	Agree	Agree	Agree	Agree	Strongly agree	Strongly agree	Agree	Agree	Agree	Strongly agree	Agree	Agree	Strongly agree	Strongly agree	Strongly agree	Strongly agree	Strongly agree
19	Male	Late	No		Strongly agree	Undecided	Strongly agree	Strongly agree	Strongly agree	Strongly agree	Agree	Agree	Strongly agree	Strongly agree	Strongly agree	Strongly agree	Agree	Agree	Agree	Strongly agree	Agree	Undecided	Agree	Strongly agree	Strongly agree	Strongly agree	Strongly agree	Agree	Strongly agree	Agree	Strongly agree	Strongly agree	Agree	Agree	Agree	Strongly agree
19	Female	Late	No		Strongly agree	Strongly agree	Agree	Undecided	Undecided	Undecided	Agree	Strongly agree	Agree	Strongly agree	Undecided	Strongly agree	Strongly agree	Strongly agree	Agree	Agree	Strongly agree	Strongly agree	Undecided	Agree	Agree	Agree	Agree	Strongly agree	Agree	Strongly agree	Strongly agree	Strongly agree	Strongly agree	Strongly agree	Agree	Agree
19	Female	Late	No		Strongly agree	Strongly agree	Strongly agree	Agree	Strongly agree	Agree	Strongly agree	Strongly agree	Undecided	Strongly agree	Agree	Strongly agree	Strongly agree	Strongly agree	Strongly agree	Agree	Strongly agree	Strongly agree	Strongly agree	Agree	Strongly agree	Strongly agree	Strongly agree	Agree	Strongly agree	Strongly agree	Undecided	Agree	Strongly agree	Strongly agree	Strongly agree	Strongly agree
22	Male	Late	Yes	Temporary employment	Agree	Agree	Agree	Agree	Agree	Agree	Agree	Agree	Undecided	Agree	Strongly agree	Strongly agree	Strongly agree	Strongly agree	Strongly agree	Strongly agree	Agree	Agree	Agree	Agree	Agree	Agree	Agree	Agree	Agree	Agree	Strongly agree	Strongly agree	Agree	Agree	Agree	Agree
21	Female	Late	Yes	Temporary employment	Agree	Agree	Agree	Agree	Agree	Agree	Agree	Agree	Strongly agree	Strongly agree	Strongly agree	Strongly agree	Agree	Agree	Strongly agree	Strongly agree	Agree	Agree	Strongly agree	Strongly agree	Strongly agree	Strongly agree	Agree	Strongly agree	Strongly agree	Strongly agree	Strongly agree	Strongly agree	Agree	Agree	Strongly agree	Strongly agree
22	Female	Late	Yes	Temporary employment	Strongly agree	Agree	Agree	Strongly agree	Strongly agree	Undecided	Strongly agree	Strongly agree	Strongly agree	Agree	Strongly agree	Agree	Undecided	Strongly agree	Strongly agree	Strongly agree	Agree	Strongly agree	Strongly agree	Strongly agree	Strongly agree	Undecided	Undecided	Agree	Strongly agree	Agree	Agree	Agree	Agree	Strongly agree	Strongly agree	Strongly agree
19	Female	Late	Yes	Permanent	Agree	Agree	Agree	Agree	Agree	Agree	Agree	Agree	Agree	Agree	Strongly agree	Strongly agree	Agree	Agree	Agree	Agree	Agree	Strongly agree	Strongly agree	Strongly agree	Strongly agree	Agree	Strongly agree	Agree	Strongly agree	Strongly agree	Strongly agree	Strongly agree	Strongly agree	Strongly agree	Strongly agree	Strongly agree
23	Female	Late	No		Agree	Undecided	Agree	Agree	Strongly agree	Strongly agree	Agree	Agree	Strongly agree	Strongly agree	Strongly agree	Strongly agree	Strongly agree	Strongly agree	Agree	Strongly agree	Strongly agree	Strongly agree	Strongly agree	Strongly agree	Strongly agree	Strongly agree	Strongly agree	Strongly agree	Strongly agree	Strongly agree	Strongly agree	Strongly agree	Strongly agree	Strongly agree	Strongly agree	Strongly agree
41	Male	Late	Yes	Permanent	Agree	Agree	Agree	Agree	Agree	Agree	Agree	Agree	Agree	Agree	Strongly agree	Strongly agree	Strongly agree	Strongly agree	Strongly agree	Strongly agree	Agree	Agree	Agree	Agree	Agree	Agree	Agree	Agree	Agree	Agree	Strongly agree	Strongly agree	Strongly agree	Strongly agree	Strongly agree	Strongly agree
21	Female	Late	Yes	Permanent	Strongly agree	Strongly agree	Agree	Strongly agree	Strongly agree	Strongly agree	Strongly agree	Strongly agree	Strongly agree	Strongly agree	Strongly agree	Strongly agree	Strongly agree	Strongly agree	Strongly agree	Strongly agree	Agree	Agree	Agree	Agree	Agree	Agree	Strongly agree	Strongly agree	Strongly agree	Strongly agree	Strongly agree	Strongly agree	Strongly agree	Agree	Agree	Strongly agree
19	Female	Late	No		Agree	Agree	Agree	Agree	Strongly agree	Agree	Agree	Agree	Agree	Strongly agree	Strongly agree	Strongly agree	Strongly agree	Strongly agree	Strongly agree	Strongly agree	Agree	Agree	Agree	Strongly agree	Strongly agree	Strongly agree	Agree	Agree	Strongly agree	Strongly agree	Strongly agree	Strongly agree	Strongly agree	Strongly agree	Strongly agree	Strongly agree
19	Female	Late	No		Strongly agree	Strongly agree	Strongly agree	Strongly agree	Strongly agree	Strongly agree	Strongly agree	Strongly agree	Strongly agree	Strongly agree	Agree	Strongly agree	Strongly agree	Strongly agree	Agree	Strongly agree	Strongly agree	Strongly agree	Strongly agree	Strongly agree	Strongly agree	Strongly agree	Strongly agree	Strongly agree	Strongly agree	Strongly agree	Strongly agree	Strongly agree	Strongly agree	Strongly agree	Strongly agree	Strongly agree
20	Female	Late	Yes	Temporary employment	Strongly agree	Strongly agree	Strongly agree	Strongly agree	Strongly agree	Agree	Undecided	Strongly agree	Strongly agree	Strongly agree	Strongly agree	Strongly agree	Strongly agree	Strongly agree	Agree	Agree	Agree	Undecided	Strongly agree	Strongly agree	Strongly agree	Strongly agree	Agree	Agree	Undecided	Strongly agree	Strongly agree	Strongly agree	Strongly agree	Strongly agree	Agree	Strongly agree
19	Female	Late	No		Strongly agree	Strongly agree	Strongly agree	Strongly agree	Strongly agree	Strongly agree	Strongly agree	Strongly agree	Strongly agree	Strongly agree	Strongly agree	Agree	Strongly agree	Strongly agree	Agree	Strongly agree	Agree	Agree	Agree	Strongly agree	Strongly agree	Strongly agree	Strongly agree	Strongly agree	Strongly agree	Strongly agree	Strongly agree	Strongly agree	Agree	Strongly agree	Strongly agree	Strongly agree
21	Female	Late	No		Agree	Agree	Agree	Agree	Strongly agree	Strongly agree	Agree	Agree	Agree	Strongly agree	Strongly agree	Strongly agree	Strongly agree	Strongly agree	Strongly agree	Strongly agree	Agree	Agree	Strongly agree	Agree	Strongly agree	Strongly agree	Strongly agree	Strongly agree	Agree	Agree	Strongly agree	Strongly agree	Agree	Strongly agree	Agree	Agree
	Female	Late	Yes	Temporary employment	Strongly agree	Agree	Strongly agree	Strongly agree	Strongly agree	Agree	Strongly agree	Agree	Strongly agree	Strongly agree	Strongly agree	Strongly agree	Agree	Agree	Strongly agree	Strongly agree	Agree	Undecided	Agree	Agree	Agree	Strongly agree	Agree	Strongly agree	Strongly agree	Strongly agree	Agree	Agree	Strongly agree	Strongly agree	Strongly agree	Strongly agree
23	Female	Late	Yes	Temporary employment	Agree	Agree	Agree	Strongly agree	Strongly agree	Agree	Agree	Agree	Agree	Undecided	Agree	Agree	Undecided	Agree	Undecided	Strongly agree	Undecided	Undecided	Undecided	Undecided	Undecided	Undecided	Undecided	Undecided	Undecided	Agree	Undecided	Undecided	Agree	Agree	Agree	Agree
19	Female	Late	No		Agree	Agree	Disagree	Agree	Strongly agree	Undecided	Strongly agree	Strongly agree	Strongly agree	Strongly agree	Agree	Strongly agree	Strongly agree	Agree	Strongly agree	Agree	Undecided	Strongly disagree	Strongly disagree	Strongly agree	Undecided	Strongly disagree	Strongly agree	Strongly agree	Strongly agree	Strongly agree	Strongly agree	Strongly agree	Strongly agree	Strongly agree	Agree	Agree
19	Female	Late	Yes	Temporary employment	Agree	Agree	Strongly agree	Agree	Strongly agree	Agree	Strongly agree	Agree	Strongly agree	Strongly agree	Agree	Strongly agree	Agree	Undecided	Agree	Agree	Strongly agree	Undecided	Agree	Agree	Agree	Strongly agree	Agree	Strongly agree	Strongly agree	Strongly agree	Agree	Strongly agree	Agree	Undecided	Strongly agree	Strongly agree
29	Female	Late	Yes	Permanent	Strongly agree	Strongly agree	Strongly agree	Agree	Strongly agree	Agree	Agree	Strongly agree	Strongly agree	Agree	Strongly agree	Strongly agree	Agree	Agree	Strongly agree	Strongly agree	Strongly agree	Undecided	Undecided	Undecided	Strongly agree	Strongly disagree	Strongly agree	Strongly agree	Agree	Strongly agree	Strongly agree	Strongly agree	Agree	Agree	Agree	Agree
19	Female	Late	No		Strongly agree	Strongly agree	Strongly agree	Strongly agree	Strongly agree	Strongly agree	Agree	Agree	Strongly agree	Strongly agree	Strongly agree	Strongly agree	Strongly agree	Strongly agree	Strongly agree	Strongly agree	Agree	Undecided	Undecided	Agree	Agree	Strongly agree	Agree	Agree	Strongly agree	Strongly agree	Agree	Agree	Agree	Strongly agree	Agree	Agree
19	Female	Late	Yes	Permanent	Strongly agree	Agree	Strongly agree	Strongly agree	Strongly agree	Undecided	Undecided	Strongly agree	Disagree	Strongly agree	Strongly agree	Strongly agree	Undecided	Strongly agree	Agree	Agree	Strongly agree	Undecided	Agree	Agree	Undecided	Undecided	Undecided	Undecided	Agree	Agree	Agree	Strongly agree	Agree	Strongly agree	Strongly agree	Agree
20	Female	Late	Yes	Temporary employment	Strongly agree	Strongly agree	Agree	Strongly agree	Strongly agree	Strongly agree	Undecided	Agree	Strongly agree	Strongly agree	Strongly agree	Strongly agree	Strongly agree	Strongly agree	Strongly agree	Agree	Agree	Agree	Undecided	Strongly agree	Strongly agree	Strongly agree	Strongly agree	Strongly agree	Strongly agree	Strongly agree	Undecided	Strongly agree	Strongly agree	Strongly agree	Strongly agree	Strongly agree
21	Female	Late	Yes	Temporary employment	Strongly agree	Undecided	Agree	Strongly agree	Strongly agree	Strongly agree	Strongly agree	Strongly agree	Strongly agree	Strongly agree	Strongly agree	Strongly agree	Undecided	Undecided	Strongly agree	Strongly agree	Undecided	Undecided	Agree	Agree	Strongly agree	Strongly agree	Strongly agree	Strongly agree	Strongly agree	Undecided	Undecided	Undecided	Undecided	Undecided	Strongly agree	Strongly agree
19	Female	Late	Yes	Temporary employment	Strongly agree	Undecided	Strongly agree	Agree	Strongly agree	Undecided	Agree	Strongly agree	Agree	Strongly agree	Agree	Undecided	Undecided	Agree	Agree	Agree	Agree	Strongly agree	Strongly agree	Strongly agree	Strongly agree	Undecided	Agree	Strongly agree	Agree	Strongly agree	Strongly agree	Agree	Agree	Agree	Strongly agree	Agree
19	Female	Late	Yes	Temporary employment	Strongly agree	Agree	Agree	Undecided	Strongly agree	Strongly disagree	Strongly agree	Strongly agree	Undecided	Strongly agree	Strongly agree	Strongly agree	Agree	Agree	Strongly agree	Agree	Strongly agree	Undecided	Agree	Agree	Undecided	Agree	Agree	Agree	Strongly agree	Strongly agree	Agree	Agree	Undecided	Agree	Agree	Agree
19	Female	Late	Yes	Temporary employment	Undecided	Agree	Undecided	Strongly agree	Agree	Agree	Undecided	Agree	Strongly agree	Agree	Strongly agree	Agree	Agree	Agree	Strongly agree	Strongly agree	Disagree	Undecided	Disagree	Strongly agree	Undecided	Undecided	Disagree	Strongly agree	Strongly agree	Agree	Strongly agree	Agree	Undecided	Undecided	Strongly agree	Strongly agree
21	Male	Late	Yes	Temporary employment	Agree	Agree	Agree	Strongly agree	Strongly agree	Strongly agree	Strongly agree	Strongly agree	Strongly agree	Strongly agree	Strongly agree	Strongly agree	Agree	Undecided	Strongly agree	Strongly agree	Undecided	Agree	Agree	Strongly agree	Strongly agree	Strongly agree	Agree	Agree	Strongly agree	Strongly agree	Strongly agree	Strongly agree	Agree	Undecided	Strongly agree	Strongly agree
19	Female	Late	No		Strongly agree	Agree	Agree	Agree	Strongly agree	Undecided	Strongly agree	Strongly agree	Agree	Strongly agree	Strongly agree	Strongly agree	Strongly agree	Agree	Strongly agree	Strongly agree	Agree	Agree	Agree	Agree	Agree	Agree	Agree	Agree	Agree	Agree	Strongly agree	Strongly agree	Strongly agree	Agree	Strongly agree	Strongly agree
21	Female	Late	Yes	Temporary employment	Agree	Agree	Agree	Agree	Agree	Agree	Agree	Agree	Agree	Agree	Strongly agree	Strongly agree	Strongly agree	Agree	Strongly agree	Strongly agree	Undecided	Undecided	Undecided	Undecided	Undecided	Undecided	Undecided	Undecided	Undecided	Undecided	Agree	Agree	Agree	Agree	Undecided	Undecided
28	Female	Late	Yes	Temporary employment	Agree	Agree	Agree	Strongly agree	Agree	Agree	Strongly agree	Strongly agree	Strongly agree	Strongly agree	Strongly agree	Agree	Agree	Strongly agree	Strongly agree	Strongly agree	Undecided	Strongly agree	Strongly agree	Strongly agree	Strongly agree	Agree	Agree	Strongly agree	Strongly agree	Strongly agree	Strongly agree	Agree	Agree	Strongly agree	Agree	Agree
21	Female	Late	Yes	Permanent	Strongly agree	Agree	Agree	Strongly agree	Strongly agree	Strongly agree	Strongly agree	Strongly agree	Strongly agree	Strongly agree	Strongly agree	Strongly agree	Strongly agree	Strongly agree	Strongly agree	Strongly agree	Strongly agree	Strongly agree	Strongly agree	Strongly agree	Strongly agree	Strongly agree	Strongly agree	Strongly agree	Strongly agree	Strongly agree	Strongly agree	Strongly agree	Strongly agree	Strongly agree	Strongly agree	Strongly agree
21	Female	Late	No		Agree	Agree	Strongly agree	Agree	Agree	Agree	Undecided	Undecided	Undecided	Strongly agree	Strongly agree	Strongly agree	Strongly agree	Strongly agree	Strongly agree	Strongly agree	Agree	Agree	Agree	Strongly agree	Strongly agree	Agree	Undecided	Agree	Agree	Strongly agree	Strongly agree	Strongly agree	Strongly agree	Strongly agree	Strongly agree	Strongly agree
19	Female	Late	No		Agree	Agree	Undecided	Strongly agree	Strongly agree	Strongly agree	Strongly agree	Agree	Strongly agree	Agree	Strongly agree	Agree	Agree	Undecided	Strongly agree	Strongly agree	Agree	Strongly agree	Agree	Strongly agree	Strongly agree	Strongly agree	Strongly agree	Strongly agree	Strongly agree	Agree	Agree	Agree	Agree	Strongly agree	Strongly agree	Agree
19	Female	Late	No		Agree	Undecided	Agree	Agree	Strongly agree	Agree	Agree	Agree	Undecided	Agree	Agree	Agree	Agree	Agree	Undecided	Undecided	Agree	Undecided	Undecided	Agree	Strongly agree	Strongly agree	Strongly agree	Strongly agree	Undecided	Agree	Disagree	Disagree	Undecided	Undecided	Undecided	Undecided
27	Female	Late	Yes	Permanent	Agree	Agree	Agree	Agree	Agree	Agree	Agree	Agree	Agree	Agree	Agree	Strongly agree	Agree	Agree	Strongly agree	Agree	Agree	Undecided	Undecided	Undecided	Undecided	Strongly agree	Strongly agree	Strongly agree	Agree	Strongly agree	Agree	Strongly agree	Agree	Agree	Strongly agree	Strongly agree
28	Female	Late	Yes	Permanent	Strongly agree	Strongly agree	Strongly agree	Strongly agree	Strongly agree	Strongly agree	Strongly agree	Strongly agree	Strongly agree	Strongly agree	Strongly agree	Strongly agree	Strongly agree	Strongly agree	Strongly agree	Strongly agree	Agree	Agree	Agree	Agree	Agree	Strongly agree	Strongly agree	Strongly agree	Strongly agree	Strongly agree	Strongly agree	Strongly agree	Strongly agree	Strongly agree	Strongly agree	Strongly agree
26	Female	Late	Yes	Temporary employment	Agree	Agree	Agree	Agree	Strongly agree	Strongly agree	Agree	Agree	Agree	Strongly agree	Strongly agree	Strongly agree	Strongly agree	Strongly agree	Strongly agree	Strongly agree	Agree	Agree	Agree	Agree	Undecided	Agree	Undecided	Agree	Agree	Undecided	Strongly agree	Strongly agree	Strongly agree	Strongly agree	Strongly agree	Strongly agree
19	Female	Late	No		Strongly agree	Strongly agree	Strongly agree	Strongly agree	Strongly agree	Strongly agree	Strongly agree	Strongly agree	Strongly agree	Strongly agree	Strongly agree	Strongly agree	Agree	Agree	Undecided	Strongly agree	Disagree	Undecided	Disagree	Strongly agree	Strongly agree	Undecided	Agree	Undecided	Agree	Strongly agree	Undecided	Disagree	Disagree	Undecided	Agree	Agree
23	Female	Late	Yes	Permanent	Strongly agree	Strongly agree	Strongly agree	Strongly agree	Strongly agree	Strongly agree	Agree	Agree	Strongly agree	Strongly agree	Strongly agree	Strongly agree	Undecided	Strongly agree	Agree	Strongly agree	Agree	Agree	Agree	Agree	Strongly agree	Strongly agree	Strongly agree	Strongly agree	Strongly agree	Strongly agree	Strongly agree	Strongly agree	Strongly agree	Strongly agree	Strongly agree	Strongly agree
19	Female	Late	Yes	Temporary employment	Strongly agree	Agree	Strongly agree	Agree	Strongly agree	Agree	Undecided	Strongly agree	Strongly agree	Strongly agree	Strongly agree	Strongly agree	Agree	Strongly agree	Strongly agree	Strongly agree	Agree	Undecided	Undecided	Agree	Agree	Agree	Agree	Strongly agree	Strongly agree	Strongly agree	Strongly agree	Strongly agree	Strongly agree	Strongly agree	Strongly agree	Strongly agree
22	Male	Late	Yes	Temporary employment	Strongly agree	Agree	Agree	Agree	Agree	Strongly agree	Strongly agree	Strongly agree	Undecided	Agree	Strongly agree	Agree	Strongly agree	Strongly agree	Agree	Strongly agree	Agree	Undecided	Agree	Agree	Agree	Undecided	Agree	Agree	Strongly agree	Undecided	Strongly agree	Agree	Strongly agree	Strongly agree	Agree	Strongly agree
19	Female	Late	No		Strongly agree	Strongly agree	Strongly agree	Agree	Strongly agree	Agree	Strongly agree	Agree	Strongly agree	Strongly agree	Strongly agree	Agree	Strongly agree	Agree	Undecided	Agree	Agree	Agree	Agree	Agree	Agree	Agree	Agree	Agree	Agree	Agree	Strongly agree	Strongly agree	Agree	Agree	Strongly agree	Strongly agree
19	Female	Late	Yes	Temporary employment	Undecided	Agree	Agree	Agree	Strongly agree	Undecided	Agree	Agree	Agree	Agree	Strongly agree	Strongly agree	Strongly agree	Strongly agree	Strongly agree	Strongly agree	Strongly agree	Strongly agree	Strongly agree	Undecided	Strongly agree	Agree	Strongly agree	Strongly agree	Strongly agree	Strongly agree	Strongly agree	Strongly agree	Strongly agree	Strongly agree	Strongly agree	Strongly agree
27	Male	Morning	Yes	Permanent	Strongly agree	Agree	Strongly agree	Agree	Agree	Strongly agree	Agree	Strongly agree	Agree	Agree	Agree	Agree	Agree	Strongly agree	Strongly agree	Strongly agree	Agree	Agree	Agree	Agree	Strongly agree	Strongly agree	Strongly agree	Strongly agree	Strongly agree	Strongly agree	Strongly agree	Strongly agree	Strongly agree	Strongly agree	Strongly agree	Strongly agree
29	Male	Late	Yes	Permanent	Agree	Strongly agree	Strongly agree	Strongly agree	Strongly agree	Agree	Strongly agree	Strongly agree	Strongly agree	Strongly agree	Strongly agree	Strongly agree	Strongly agree	Strongly agree	Strongly agree	Strongly agree	Undecided	Undecided	Disagree	Undecided	Undecided	Agree	Agree	Agree	Agree	Undecided	Strongly agree	Strongly agree	Strongly agree	Strongly agree	Strongly agree	Strongly agree
19	Female	Late	Yes	Permanent	Agree	Strongly agree	Strongly agree	Agree	Strongly agree	Strongly agree	Agree	Agree	Agree	Undecided	Strongly agree	Agree	Undecided	Undecided	Agree	Agree	Agree	Strongly agree	Strongly agree	Agree	Strongly agree	Agree	Disagree	Undecided	Strongly agree	Undecided	Strongly agree	Strongly agree	Agree	Strongly agree	Agree	Strongly agree
19	Male	Late	No		Undecided	Undecided	Undecided	Agree	Agree	Agree	Agree	Undecided	Agree	Strongly agree	Agree	Agree	Strongly agree	Agree	Strongly agree	Agree	Undecided	Strongly disagree	Disagree	Agree	Agree	Agree	Agree	Agree	Strongly agree	Strongly agree	Strongly agree	Strongly agree	Strongly agree	Agree	Strongly agree	Agree
19	Female	Late	Yes	Temporary employment	Strongly agree	Agree	Strongly agree	Agree	Strongly agree	Strongly agree	Undecided	Agree	Strongly agree	Agree	Strongly agree	Strongly agree	Undecided	Undecided	Strongly agree	Strongly agree	Strongly agree	Agree	Agree	Strongly agree	Strongly agree	Strongly agree	Agree	Strongly agree	Strongly agree	Strongly agree	Undecided	Agree	Agree	Strongly agree	Strongly agree	Strongly agree
46	Female	Late	No		Agree	Agree	Agree	Agree	Agree	Agree	Agree	Agree	Agree	Agree	Strongly agree	Agree	Agree	Agree	Agree	Agree	Agree	Agree	Agree	Strongly agree	Strongly agree	Agree	Agree	Agree	Strongly agree	Strongly agree	Strongly agree	Strongly agree	Agree	Strongly agree	Agree	Strongly agree
26	Female	Morning	Yes	Temporary employment	Strongly agree	Strongly agree	Strongly agree	Strongly agree	Agree	Undecided	Agree	Strongly agree	Agree	Agree	Strongly agree	Agree	Agree	Agree	Agree	Agree	Agree	Agree	Strongly agree	Strongly agree	Strongly agree	Strongly agree	Agree	Strongly agree	Strongly agree	Strongly agree	Agree	Agree	Strongly agree	Strongly agree	Strongly agree	Agree
25	Female	Morning	Yes	Temporary employment	Strongly agree	Strongly agree	Strongly agree	Agree	Strongly agree	Agree	Agree	Strongly agree	Strongly agree	Strongly agree	Strongly agree	Strongly agree	Agree	Agree	Agree	Agree	Agree	Agree	Strongly agree	Undecided	Strongly agree	Undecided	Agree	Strongly agree	Strongly agree	Strongly agree	Strongly agree	Strongly agree	Agree	Agree	Agree	Agree
24	Female	Morning	Yes	Temporary employment	Strongly agree	Agree	Strongly agree	Undecided	Strongly agree	Disagree	Agree	Strongly agree	Disagree	Agree	Strongly agree	Strongly agree	Strongly agree	Strongly agree	Strongly agree	Strongly agree	Agree	Agree	Agree	Agree	Agree	Agree	Agree	Agree	Agree	Agree	Strongly agree	Strongly agree	Strongly agree	Strongly agree	Strongly agree	Strongly agree
35	Female	Morning	Yes	Permanent	Agree	Agree	Agree	Agree	Agree	Agree	Agree	Agree	Agree	Agree	Agree	Agree	Agree	Agree	Agree	Agree	Agree	Agree	Agree	Agree	Agree	Agree	Agree	Agree	Agree	Agree	Agree	Agree	Agree	Agree	Agree	Agree
24	Female	Morning	Yes	Temporary employment	Agree	Agree	Undecided	Agree	Strongly agree	Agree	Agree	Agree	Strongly agree	Agree	Strongly agree	Strongly agree	Agree	Agree	Agree	Strongly agree	Strongly agree	Agree	Agree	Strongly agree	Strongly agree	Strongly agree	Undecided	Agree	Strongly agree	Agree	Strongly agree	Strongly agree	Undecided	Agree	Agree	Strongly agree
27	Female	Morning	Yes	Permanent	Strongly disagree	Undecided	Strongly disagree	Agree	Agree	Agree	Disagree	Disagree	Agree	Agree	Agree	Agree	Undecided	Undecided	Agree	Undecided	Disagree	Agree	Disagree	Undecided	Strongly agree	Strongly agree	Undecided	Disagree	Strongly agree	Strongly agree	Agree	Agree	Undecided	Undecided	Strongly agree	Agree
